# Supplementary material for: Density-dependent feedback limits the spread of beta-lactamase mutants: experimental observations and population dynamic model
Source: mBio. 2025 Jul 21;16(8):e01500-25. doi: 10.1128/mbio.01500-25 (PMC12345237; doi:10.1128/mbio.01500-25)
Supplement: Data S1 — Source data underlying Fig. 2 and 3A. [file mbio.01500-25-s0001.xlsx]

## Sheet: MIC
Supplementary Data 1: Source data underlying Figure 2 and Figure 3A
Allele	Repl1	Repl2	Repl3
TEM-52	4096	4096	4096
TEM-19	1	1	1

## Sheet: growth_rates
Allele	CTX	Replicate	growth rate
TEM-52	4096	1	0.0211947
TEM-52	2048	1	0.135151
TEM-52	1024	1	0.140168
TEM-52	512	1	0.1516
TEM-52	256	1	0.143139
TEM-52	128	1	0.130756
TEM-52	64	1	0.132731
TEM-52	0	1	0.188231
TEM-19	2	1	0.0344468
TEM-19	1	1	0.0360977
TEM-19	0.5	1	0.145753
TEM-19	0.25	1	0.167489
TEM-19	0.125	1	0.178498
TEM-19	0.0625	1	0.192567
TEM-19	0.03125	1	0.19322
TEM-19	0	1	0.191882
TEM-52	4096	2	0.0244575
TEM-52	2048	2	0.137833
TEM-52	1024	2	0.137823
TEM-52	512	2	0.150834
TEM-52	256	2	0.137505
TEM-52	128	2	0.128412
TEM-52	64	2	0.137286
TEM-52	0	2	0.181881
TEM-19	2	2	0.0336653
TEM-19	1	2	0.0289553
TEM-19	0.5	2	0.165511
TEM-19	0.25	2	0.185283
TEM-19	0.125	2	0.177091
TEM-19	0.0625	2	0.189845
TEM-19	0.03125	2	0.187561
TEM-19	0	2	0.189565
TEM-52	4096	3	0.032751
TEM-52	2048	3	0.127148
TEM-52	1024	3	0.133035
TEM-52	512	3	0.150309
TEM-52	256	3	0.132459
TEM-52	128	3	0.122369
TEM-52	64	3	0.135793
TEM-52	0	3	0.183774
TEM-19	2	3	0.0477082
TEM-19	1	3	0.0261265
TEM-19	0.5	3	0.171316
TEM-19	0.25	3	0.174484
TEM-19	0.125	3	0.174692
TEM-19	0.0625	3	0.186212
TEM-19	0.03125	3	0.164573
TEM-19	0	3	0.187503

## Sheet: Data competition experiment
Time	Cycles	Initial_ratio_Triple	Ratio_startcycle	InitialBiomass	Glycerol	Replicate	TEM52	TEM19	Ratio	CTX	Unique_code	Total
0	0	0.1	0.1	1.26e6	0.2	1			0.1	12.5	0.1_12.5_T0_Repl1	0
0	0	0.1	0.1	1.26e6	0.2	2			0.1	12.5	0.1_12.5_T0_Repl2	0
0	0	0.1	0.1	1.26e6	0.2	3			0.1	12.5	0.1_12.5_T0_Repl3	0
0	0	0.1	0.1	1.26e6	0.2	4			0.1	12.5	0.1_12.5_T0_Repl4	0
0	0	0.1	0.1	1.26e6	0.2	5			0.1	12.5	0.1_12.5_T0_Repl5	0
0	0	0.1	0.1	1.26e6	0.2	6			0.1	12.5	0.1_12.5_T0_Repl6	0
0	0	0.1	0.1	1.26e6	0.2	7			0.1	12.5	0.1_12.5_T0_Repl7	0
0	0	0.1	0.1	1.26e6	0.2	8			0.1	12.5	0.1_12.5_T0_Repl8	0
0	0	0.5	0.5	1.26e6	0.2	1			0.5	12.5	0.5_12.5_T0_Repl1	0
0	0	0.5	0.5	1.26e6	0.2	2			0.5	12.5	0.5_12.5_T0_Repl2	0
0	0	0.5	0.5	1.26e6	0.2	3			0.5	12.5	0.5_12.5_T0_Repl3	0
0	0	0.5	0.5	1.26e6	0.2	4			0.5	12.5	0.5_12.5_T0_Repl4	0
0	0	0.5	0.5	1.26e6	0.2	5			0.5	12.5	0.5_12.5_T0_Repl5	0
0	0	0.5	0.5	1.26e6	0.2	6			0.5	12.5	0.5_12.5_T0_Repl6	0
0	0	0.5	0.5	1.26e6	0.2	7			0.5	12.5	0.5_12.5_T0_Repl7	0
0	0	0.5	0.5	1.26e6	0.2	8			0.5	12.5	0.5_12.5_T0_Repl8	0
0	0	0.9	0.9	1.26e6	0.2	1			0.9	12.5	0.9_12.5_T0_Repl1	0
0	0	0.9	0.9	1.26e6	0.2	2			0.9	12.5	0.9_12.5_T0_Repl2	0
0	0	0.9	0.9	1.26e6	0.2	3			0.9	12.5	0.9_12.5_T0_Repl3	0
0	0	0.9	0.9	1.26e6	0.2	4			0.9	12.5	0.9_12.5_T0_Repl4	0
0	0	0.9	0.9	1.26e6	0.2	5			0.9	12.5	0.9_12.5_T0_Repl5	0
0	0	0.9	0.9	1.26e6	0.2	6			0.9	12.5	0.9_12.5_T0_Repl6	0
0	0	0.9	0.9	1.26e6	0.2	7			0.9	12.5	0.9_12.5_T0_Repl7	0
0	0	0.9	0.9	1.26e6	0.2	8			0.9	12.5	0.9_12.5_T0_Repl8	0
0	0	0.1	#REF!	1.26e6	0.2	1			0.1	25	0.1_25_T0_Repl1	0
0	0	0.1	#REF!	1.26e6	0.2	2			0.1	25	0.1_25_T0_Repl2	0
0	0	0.1	#REF!	1.26e6	0.2	3			0.1	25	0.1_25_T0_Repl3	0
0	0	0.1	#REF!	1.26e6	0.2	4			0.1	25	0.1_25_T0_Repl4	0
0	0	0.1	#REF!	1.26e6	0.2	5			0.1	25	0.1_25_T0_Repl5	0
0	0	0.1	#REF!	1.26e6	0.2	6			0.1	25	0.1_25_T0_Repl6	0
0	0	0.1	#REF!	1.26e6	0.2	7			0.1	25	0.1_25_T0_Repl7	0
0	0	0.1	#REF!	1.26e6	0.2	8			0.1	25	0.1_25_T0_Repl8	0
0	0	0.5	#REF!	1.26e6	0.2	1			0.5	25	0.5_25_T0_Repl1	0
0	0	0.5	#REF!	1.26e6	0.2	2			0.5	25	0.5_25_T0_Repl2	0
0	0	0.5	#REF!	1.26e6	0.2	3			0.5	25	0.5_25_T0_Repl3	0
0	0	0.5	#REF!	1.26e6	0.2	4			0.5	25	0.5_25_T0_Repl4	0
0	0	0.5	#REF!	1.26e6	0.2	5			0.5	25	0.5_25_T0_Repl5	0
0	0	0.5	#REF!	1.26e6	0.2	6			0.5	25	0.5_25_T0_Repl6	0
0	0	0.5	#REF!	1.26e6	0.2	7			0.5	25	0.5_25_T0_Repl7	0
0	0	0.5	#REF!	1.26e6	0.2	8			0.5	25	0.5_25_T0_Repl8	0
0	0	0.9	#REF!	1.26e6	0.2	1			0.9	25	0.9_25_T0_Repl1	0
0	0	0.9	#REF!	1.26e6	0.2	2			0.9	25	0.9_25_T0_Repl2	0
0	0	0.9	#REF!	1.26e6	0.2	3			0.9	25	0.9_25_T0_Repl3	0
0	0	0.9	#REF!	1.26e6	0.2	4			0.9	25	0.9_25_T0_Repl4	0
0	0	0.9	#REF!	1.26e6	0.2	5			0.9	25	0.9_25_T0_Repl5	0
0	0	0.9	#REF!	1.26e6	0.2	6			0.9	25	0.9_25_T0_Repl6	0
0	0	0.9	#REF!	1.26e6	0.2	7			0.9	25	0.9_25_T0_Repl7	0
0	0	0.9	#REF!	1.26e6	0.2	8			0.9	25	0.9_25_T0_Repl8	0
0	0	0.1	#REF!	1.26e6	0.2	1			0.1	50	0.1_50_T0_Repl1	0
0	0	0.1	#REF!	1.26e6	0.2	2			0.1	50	0.1_50_T0_Repl2	0
0	0	0.1	#REF!	1.26e6	0.2	3			0.1	50	0.1_50_T0_Repl3	0
0	0	0.1	#REF!	1.26e6	0.2	4			0.1	50	0.1_50_T0_Repl4	0
0	0	0.1	#REF!	1.26e6	0.2	5			0.1	50	0.1_50_T0_Repl5	0
0	0	0.1	#REF!	1.26e6	0.2	6			0.1	50	0.1_50_T0_Repl6	0
0	0	0.1	#REF!	1.26e6	0.2	7			0.1	50	0.1_50_T0_Repl7	0
0	0	0.1	#REF!	1.26e6	0.2	8			0.1	50	0.1_50_T0_Repl8	0
0	0	0.5	#REF!	1.26e6	0.2	1			0.5	50	0.5_50_T0_Repl1	0
0	0	0.5	#REF!	1.26e6	0.2	2			0.5	50	0.5_50_T0_Repl2	0
0	0	0.5	#REF!	1.26e6	0.2	3			0.5	50	0.5_50_T0_Repl3	0
0	0	0.5	#REF!	1.26e6	0.2	4			0.5	50	0.5_50_T0_Repl4	0
0	0	0.5	#REF!	1.26e6	0.2	5			0.5	50	0.5_50_T0_Repl5	0
0	0	0.5	#REF!	1.26e6	0.2	6			0.5	50	0.5_50_T0_Repl6	0
0	0	0.5	#REF!	1.26e6	0.2	7			0.5	50	0.5_50_T0_Repl7	0
0	0	0.5	#REF!	1.26e6	0.2	8			0.5	50	0.5_50_T0_Repl8	0
0	0	0.9	#REF!	1.26e6	0.2	1			0.9	50	0.9_50_T0_Repl1	0
0	0	0.9	#REF!	1.26e6	0.2	2			0.9	50	0.9_50_T0_Repl2	0
0	0	0.9	#REF!	1.26e6	0.2	3			0.9	50	0.9_50_T0_Repl3	0
0	0	0.9	#REF!	1.26e6	0.2	4			0.9	50	0.9_50_T0_Repl4	0
0	0	0.9	#REF!	1.26e6	0.2	5			0.9	50	0.9_50_T0_Repl5	0
0	0	0.9	#REF!	1.26e6	0.2	6			0.9	50	0.9_50_T0_Repl6	0
0	0	0.9	#REF!	1.26e6	0.2	7			0.9	50	0.9_50_T0_Repl7	0
0	0	0.9	#REF!	1.26e6	0.2	8			0.9	50	0.9_50_T0_Repl8	0
0	0	0.1	0.1	1.26e7	2	1			0.1	12.5	0.1_12.5_T0_Repl1	0
0	0	0.1	0.1	1.26e7	2	2			0.1	12.5	0.1_12.5_T0_Repl2	0
0	0	0.1	0.1	1.26e7	2	3			0.1	12.5	0.1_12.5_T0_Repl3	0
0	0	0.1	0.1	1.26e7	2	4			0.1	12.5	0.1_12.5_T0_Repl4	0
0	0	0.1	0.1	1.26e7	2	5			0.1	12.5	0.1_12.5_T0_Repl5	0
0	0	0.1	0.1	1.26e7	2	6			0.1	12.5	0.1_12.5_T0_Repl6	0
0	0	0.1	0.1	1.26e7	2	7			0.1	12.5	0.1_12.5_T0_Repl7	0
0	0	0.1	0.1	1.26e7	2	8			0.1	12.5	0.1_12.5_T0_Repl8	0
0	0	0.5	0.5	1.26e7	2	1			0.5	12.5	0.5_12.5_T0_Repl1	0
0	0	0.5	0.5	1.26e7	2	2			0.5	12.5	0.5_12.5_T0_Repl2	0
0	0	0.5	0.5	1.26e7	2	3			0.5	12.5	0.5_12.5_T0_Repl3	0
0	0	0.5	0.5	1.26e7	2	4			0.5	12.5	0.5_12.5_T0_Repl4	0
0	0	0.5	0.5	1.26e7	2	5			0.5	12.5	0.5_12.5_T0_Repl5	0
0	0	0.5	0.5	1.26e7	2	6			0.5	12.5	0.5_12.5_T0_Repl6	0
0	0	0.5	0.5	1.26e7	2	7			0.5	12.5	0.5_12.5_T0_Repl7	0
0	0	0.5	0.5	1.26e7	2	8			0.5	12.5	0.5_12.5_T0_Repl8	0
0	0	0.9	0.9	1.26e7	2	1			0.9	12.5	0.9_12.5_T0_Repl1	0
0	0	0.9	0.9	1.26e7	2	2			0.9	12.5	0.9_12.5_T0_Repl2	0
0	0	0.9	0.9	1.26e7	2	3			0.9	12.5	0.9_12.5_T0_Repl3	0
0	0	0.9	0.9	1.26e7	2	4			0.9	12.5	0.9_12.5_T0_Repl4	0
0	0	0.9	0.9	1.26e7	2	5			0.9	12.5	0.9_12.5_T0_Repl5	0
0	0	0.9	0.9	1.26e7	2	6			0.9	12.5	0.9_12.5_T0_Repl6	0
0	0	0.9	0.9	1.26e7	2	7			0.9	12.5	0.9_12.5_T0_Repl7	0
0	0	0.9	0.9	1.26e7	2	8			0.9	12.5	0.9_12.5_T0_Repl8	0
0	0	0.1	0.1	1.26e7	2	1			0.1	25	0.1_25_T0_Repl1	0
0	0	0.1	0.1	1.26e7	2	2			0.1	25	0.1_25_T0_Repl2	0
0	0	0.1	0.1	1.26e7	2	3			0.1	25	0.1_25_T0_Repl3	0
0	0	0.1	0.1	1.26e7	2	4			0.1	25	0.1_25_T0_Repl4	0
0	0	0.1	0.1	1.26e7	2	5			0.1	25	0.1_25_T0_Repl5	0
0	0	0.1	0.1	1.26e7	2	6			0.1	25	0.1_25_T0_Repl6	0
0	0	0.1	0.1	1.26e7	2	7			0.1	25	0.1_25_T0_Repl7	0
0	0	0.1	0.1	1.26e7	2	8			0.1	25	0.1_25_T0_Repl8	0
0	0	0.5	0.5	1.26e7	2	1			0.5	25	0.5_25_T0_Repl1	0
0	0	0.5	0.5	1.26e7	2	2			0.5	25	0.5_25_T0_Repl2	0
0	0	0.5	0.5	1.26e7	2	3			0.5	25	0.5_25_T0_Repl3	0
0	0	0.5	0.5	1.26e7	2	4			0.5	25	0.5_25_T0_Repl4	0
0	0	0.5	0.5	1.26e7	2	5			0.5	25	0.5_25_T0_Repl5	0
0	0	0.5	0.5	1.26e7	2	6			0.5	25	0.5_25_T0_Repl6	0
0	0	0.5	0.5	1.26e7	2	7			0.5	25	0.5_25_T0_Repl7	0
0	0	0.5	0.5	1.26e7	2	8			0.5	25	0.5_25_T0_Repl8	0
0	0	0.9	0.9	1.26e7	2	1			0.9	25	0.9_25_T0_Repl1	0
0	0	0.9	0.9	1.26e7	2	2			0.9	25	0.9_25_T0_Repl2	0
0	0	0.9	0.9	1.26e7	2	3			0.9	25	0.9_25_T0_Repl3	0
0	0	0.9	0.9	1.26e7	2	4			0.9	25	0.9_25_T0_Repl4	0
0	0	0.9	0.9	1.26e7	2	5			0.9	25	0.9_25_T0_Repl5	0
0	0	0.9	0.9	1.26e7	2	6			0.9	25	0.9_25_T0_Repl6	0
0	0	0.9	0.9	1.26e7	2	7			0.9	25	0.9_25_T0_Repl7	0
0	0	0.9	0.9	1.26e7	2	8			0.9	25	0.9_25_T0_Repl8	0
0	0	0.1	0.1	1.26e7	2	1			0.1	50	0.1_50_T0_Repl1	0
0	0	0.1	0.1	1.26e7	2	2			0.1	50	0.1_50_T0_Repl2	0
0	0	0.1	0.1	1.26e7	2	3			0.1	50	0.1_50_T0_Repl3	0
0	0	0.1	0.1	1.26e7	2	4			0.1	50	0.1_50_T0_Repl4	0
0	0	0.1	0.1	1.26e7	2	5			0.1	50	0.1_50_T0_Repl5	0
0	0	0.1	0.1	1.26e7	2	6			0.1	50	0.1_50_T0_Repl6	0
0	0	0.1	0.1	1.26e7	2	7			0.1	50	0.1_50_T0_Repl7	0
0	0	0.1	0.1	1.26e7	2	8			0.1	50	0.1_50_T0_Repl8	0
0	0	0.5	0.5	1.26e7	2	1			0.5	50	0.5_50_T0_Repl1	0
0	0	0.5	0.5	1.26e7	2	2			0.5	50	0.5_50_T0_Repl2	0
0	0	0.5	0.5	1.26e7	2	3			0.5	50	0.5_50_T0_Repl3	0
0	0	0.5	0.5	1.26e7	2	4			0.5	50	0.5_50_T0_Repl4	0
0	0	0.5	0.5	1.26e7	2	5			0.5	50	0.5_50_T0_Repl5	0
0	0	0.5	0.5	1.26e7	2	6			0.5	50	0.5_50_T0_Repl6	0
0	0	0.5	0.5	1.26e7	2	7			0.5	50	0.5_50_T0_Repl7	0
0	0	0.5	0.5	1.26e7	2	8			0.5	50	0.5_50_T0_Repl8	0
0	0	0.9	0.9	1.26e7	2	1			0.9	50	0.9_50_T0_Repl1	0
0	0	0.9	0.9	1.26e7	2	2			0.9	50	0.9_50_T0_Repl2	0
0	0	0.9	0.9	1.26e7	2	3			0.9	50	0.9_50_T0_Repl3	0
0	0	0.9	0.9	1.26e7	2	4			0.9	50	0.9_50_T0_Repl4	0
0	0	0.9	0.9	1.26e7	2	5			0.9	50	0.9_50_T0_Repl5	0
0	0	0.9	0.9	1.26e7	2	6			0.9	50	0.9_50_T0_Repl6	0
0	0	0.9	0.9	1.26e7	2	7			0.9	50	0.9_50_T0_Repl7	0
0	0	0.9	0.9	1.26e7	2	8			0.9	50	0.9_50_T0_Repl8	0
0	0	0.1	0.1	2.72e6	0.4	1			0.1	12.5	0.1_12.5_T0_Repl1	0
0	0	0.1	0.1	2.72e6	0.4	2			0.1	12.5	0.1_12.5_T0_Repl2	0
0	0	0.1	0.1	2.72e6	0.4	3			0.1	12.5	0.1_12.5_T0_Repl3	0
0	0	0.1	0.1	2.72e6	0.4	4			0.1	12.5	0.1_12.5_T0_Repl4	0
0	0	0.1	0.1	2.72e6	0.4	5			0.1	12.5	0.1_12.5_T0_Repl5	0
0	0	0.1	0.1	2.72e6	0.4	6			0.1	12.5	0.1_12.5_T0_Repl6	0
0	0	0.1	0.1	2.72e6	0.4	7			0.1	12.5	0.1_12.5_T0_Repl7	0
0	0	0.1	0.1	2.72e6	0.4	8			0.1	12.5	0.1_12.5_T0_Repl8	0
0	0	0.5	0.5	2.72e6	0.4	1			0.5	12.5	0.5_12.5_T0_Repl1	0
0	0	0.5	0.5	2.72e6	0.4	2			0.5	12.5	0.5_12.5_T0_Repl2	0
0	0	0.5	0.5	2.72e6	0.4	3			0.5	12.5	0.5_12.5_T0_Repl3	0
0	0	0.5	0.5	2.72e6	0.4	4			0.5	12.5	0.5_12.5_T0_Repl4	0
0	0	0.5	0.5	2.72e6	0.4	5			0.5	12.5	0.5_12.5_T0_Repl5	0
0	0	0.5	0.5	2.72e6	0.4	6			0.5	12.5	0.5_12.5_T0_Repl6	0
0	0	0.5	0.5	2.72e6	0.4	7			0.5	12.5	0.5_12.5_T0_Repl7	0
0	0	0.5	0.5	2.72e6	0.4	8			0.5	12.5	0.5_12.5_T0_Repl8	0
0	0	0.9	0.9	2.72e6	0.4	1			0.9	12.5	0.9_12.5_T0_Repl1	0
0	0	0.9	0.9	2.72e6	0.4	2			0.9	12.5	0.9_12.5_T0_Repl2	0
0	0	0.9	0.9	2.72e6	0.4	3			0.9	12.5	0.9_12.5_T0_Repl3	0
0	0	0.9	0.9	2.72e6	0.4	4			0.9	12.5	0.9_12.5_T0_Repl4	0
0	0	0.9	0.9	2.72e6	0.4	5			0.9	12.5	0.9_12.5_T0_Repl5	0
0	0	0.9	0.9	2.72e6	0.4	6			0.9	12.5	0.9_12.5_T0_Repl6	0
0	0	0.9	0.9	2.72e6	0.4	7			0.9	12.5	0.9_12.5_T0_Repl7	0
0	0	0.9	0.9	2.72e6	0.4	8			0.9	12.5	0.9_12.5_T0_Repl8	0
0	0	0.1	0.1	2.72e6	0.4	1			0.1	25	0.1_25_T0_Repl1	0
0	0	0.1	0.1	2.72e6	0.4	2			0.1	25	0.1_25_T0_Repl2	0
0	0	0.1	0.1	2.72e6	0.4	3			0.1	25	0.1_25_T0_Repl3	0
0	0	0.1	0.1	2.72e6	0.4	4			0.1	25	0.1_25_T0_Repl4	0
0	0	0.1	0.1	2.72e6	0.4	5			0.1	25	0.1_25_T0_Repl5	0
0	0	0.1	0.1	2.72e6	0.4	6			0.1	25	0.1_25_T0_Repl6	0
0	0	0.1	0.1	2.72e6	0.4	7			0.1	25	0.1_25_T0_Repl7	0
0	0	0.1	0.1	2.72e6	0.4	8			0.1	25	0.1_25_T0_Repl8	0
0	0	0.5	0.5	2.72e6	0.4	1			0.5	25	0.5_25_T0_Repl1	0
0	0	0.5	0.5	2.72e6	0.4	2			0.5	25	0.5_25_T0_Repl2	0
0	0	0.5	0.5	2.72e6	0.4	3			0.5	25	0.5_25_T0_Repl3	0
0	0	0.5	0.5	2.72e6	0.4	4			0.5	25	0.5_25_T0_Repl4	0
0	0	0.5	0.5	2.72e6	0.4	5			0.5	25	0.5_25_T0_Repl5	0
0	0	0.5	0.5	2.72e6	0.4	6			0.5	25	0.5_25_T0_Repl6	0
0	0	0.5	0.5	2.72e6	0.4	7			0.5	25	0.5_25_T0_Repl7	0
0	0	0.5	0.5	2.72e6	0.4	8			0.5	25	0.5_25_T0_Repl8	0
0	0	0.9	0.9	2.72e6	0.4	1			0.9	25	0.9_25_T0_Repl1	0
0	0	0.9	0.9	2.72e6	0.4	2			0.9	25	0.9_25_T0_Repl2	0
0	0	0.9	0.9	2.72e6	0.4	3			0.9	25	0.9_25_T0_Repl3	0
0	0	0.9	0.9	2.72e6	0.4	4			0.9	25	0.9_25_T0_Repl4	0
0	0	0.9	0.9	2.72e6	0.4	5			0.9	25	0.9_25_T0_Repl5	0
0	0	0.9	0.9	2.72e6	0.4	6			0.9	25	0.9_25_T0_Repl6	0
0	0	0.9	0.9	2.72e6	0.4	7			0.9	25	0.9_25_T0_Repl7	0
0	0	0.9	0.9	2.72e6	0.4	8			0.9	25	0.9_25_T0_Repl8	0
0	0	0.1	0.1	2.72e6	0.4	1			0.1	50	0.1_50_T0_Repl1	0
0	0	0.1	0.1	2.72e6	0.4	2			0.1	50	0.1_50_T0_Repl2	0
0	0	0.1	0.1	2.72e6	0.4	3			0.1	50	0.1_50_T0_Repl3	0
0	0	0.1	0.1	2.72e6	0.4	4			0.1	50	0.1_50_T0_Repl4	0
0	0	0.1	0.1	2.72e6	0.4	5			0.1	50	0.1_50_T0_Repl5	0
0	0	0.1	0.1	2.72e6	0.4	6			0.1	50	0.1_50_T0_Repl6	0
0	0	0.1	0.1	2.72e6	0.4	7			0.1	50	0.1_50_T0_Repl7	0
0	0	0.1	0.1	2.72e6	0.4	8			0.1	50	0.1_50_T0_Repl8	0
0	0	0.5	0.5	2.72e6	0.4	1			0.5	50	0.5_50_T0_Repl1	0
0	0	0.5	0.5	2.72e6	0.4	2			0.5	50	0.5_50_T0_Repl2	0
0	0	0.5	0.5	2.72e6	0.4	3			0.5	50	0.5_50_T0_Repl3	0
0	0	0.5	0.5	2.72e6	0.4	4			0.5	50	0.5_50_T0_Repl4	0
0	0	0.5	0.5	2.72e6	0.4	5			0.5	50	0.5_50_T0_Repl5	0
0	0	0.5	0.5	2.72e6	0.4	6			0.5	50	0.5_50_T0_Repl6	0
0	0	0.5	0.5	2.72e6	0.4	7			0.5	50	0.5_50_T0_Repl7	0
0	0	0.5	0.5	2.72e6	0.4	8			0.5	50	0.5_50_T0_Repl8	0
0	0	0.9	0.9	2.72e6	0.4	1			0.9	50	0.9_50_T0_Repl1	0
0	0	0.9	0.9	2.72e6	0.4	2			0.9	50	0.9_50_T0_Repl2	0
0	0	0.9	0.9	2.72e6	0.4	3			0.9	50	0.9_50_T0_Repl3	0
0	0	0.9	0.9	2.72e6	0.4	4			0.9	50	0.9_50_T0_Repl4	0
0	0	0.9	0.9	2.72e6	0.4	5			0.9	50	0.9_50_T0_Repl5	0
0	0	0.9	0.9	2.72e6	0.4	6			0.9	50	0.9_50_T0_Repl6	0
0	0	0.9	0.9	2.72e6	0.4	7			0.9	50	0.9_50_T0_Repl7	0
0	0	0.9	0.9	2.72e6	0.4	8			0.9	50	0.9_50_T0_Repl8	0
0	0	0.1	0.1	5.86e6	0.9	1			0.1	12.5	0.1_12.5_T0_Repl1	0
0	0	0.1	0.1	5.86e6	0.9	2			0.1	12.5	0.1_12.5_T0_Repl2	0
0	0	0.1	0.1	5.86e6	0.9	3			0.1	12.5	0.1_12.5_T0_Repl3	0
0	0	0.1	0.1	5.86e6	0.9	4			0.1	12.5	0.1_12.5_T0_Repl4	0
0	0	0.1	0.1	5.86e6	0.9	5			0.1	12.5	0.1_12.5_T0_Repl5	0
0	0	0.1	0.1	5.86e6	0.9	6			0.1	12.5	0.1_12.5_T0_Repl6	0
0	0	0.1	0.1	5.86e6	0.9	7			0.1	12.5	0.1_12.5_T0_Repl7	0
0	0	0.1	0.1	5.86e6	0.9	8			0.1	12.5	0.1_12.5_T0_Repl8	0
0	0	0.5	0.5	5.86e6	0.9	1			0.5	12.5	0.5_12.5_T0_Repl1	0
0	0	0.5	0.5	5.86e6	0.9	2			0.5	12.5	0.5_12.5_T0_Repl2	0
0	0	0.5	0.5	5.86e6	0.9	3			0.5	12.5	0.5_12.5_T0_Repl3	0
0	0	0.5	0.5	5.86e6	0.9	4			0.5	12.5	0.5_12.5_T0_Repl4	0
0	0	0.5	0.5	5.86e6	0.9	5			0.5	12.5	0.5_12.5_T0_Repl5	0
0	0	0.5	0.5	5.86e6	0.9	6			0.5	12.5	0.5_12.5_T0_Repl6	0
0	0	0.5	0.5	5.86e6	0.9	7			0.5	12.5	0.5_12.5_T0_Repl7	0
0	0	0.5	0.5	5.86e6	0.9	8			0.5	12.5	0.5_12.5_T0_Repl8	0
0	0	0.9	0.9	5.86e6	0.9	1			0.9	12.5	0.9_12.5_T0_Repl1	0
0	0	0.9	0.9	5.86e6	0.9	2			0.9	12.5	0.9_12.5_T0_Repl2	0
0	0	0.9	0.9	5.86e6	0.9	3			0.9	12.5	0.9_12.5_T0_Repl3	0
0	0	0.9	0.9	5.86e6	0.9	4			0.9	12.5	0.9_12.5_T0_Repl4	0
0	0	0.9	0.9	5.86e6	0.9	5			0.9	12.5	0.9_12.5_T0_Repl5	0
0	0	0.9	0.9	5.86e6	0.9	6			0.9	12.5	0.9_12.5_T0_Repl6	0
0	0	0.9	0.9	5.86e6	0.9	7			0.9	12.5	0.9_12.5_T0_Repl7	0
0	0	0.9	0.9	5.86e6	0.9	8			0.9	12.5	0.9_12.5_T0_Repl8	0
0	0	0.1	0.1	5.86e6	0.9	1			0.1	25	0.1_25_T0_Repl1	0
0	0	0.1	0.1	5.86e6	0.9	2			0.1	25	0.1_25_T0_Repl2	0
0	0	0.1	0.1	5.86e6	0.9	3			0.1	25	0.1_25_T0_Repl3	0
0	0	0.1	0.1	5.86e6	0.9	4			0.1	25	0.1_25_T0_Repl4	0
0	0	0.1	0.1	5.86e6	0.9	5			0.1	25	0.1_25_T0_Repl5	0
0	0	0.1	0.1	5.86e6	0.9	6			0.1	25	0.1_25_T0_Repl6	0
0	0	0.1	0.1	5.86e6	0.9	7			0.1	25	0.1_25_T0_Repl7	0
0	0	0.1	0.1	5.86e6	0.9	8			0.1	25	0.1_25_T0_Repl8	0
0	0	0.5	0.5	5.86e6	0.9	1			0.5	25	0.5_25_T0_Repl1	0
0	0	0.5	0.5	5.86e6	0.9	2			0.5	25	0.5_25_T0_Repl2	0
0	0	0.5	0.5	5.86e6	0.9	3			0.5	25	0.5_25_T0_Repl3	0
0	0	0.5	0.5	5.86e6	0.9	4			0.5	25	0.5_25_T0_Repl4	0
0	0	0.5	0.5	5.86e6	0.9	5			0.5	25	0.5_25_T0_Repl5	0
0	0	0.5	0.5	5.86e6	0.9	6			0.5	25	0.5_25_T0_Repl6	0
0	0	0.5	0.5	5.86e6	0.9	7			0.5	25	0.5_25_T0_Repl7	0
0	0	0.5	0.5	5.86e6	0.9	8			0.5	25	0.5_25_T0_Repl8	0
0	0	0.9	0.9	5.86e6	0.9	1			0.9	25	0.9_25_T0_Repl1	0
0	0	0.9	0.9	5.86e6	0.9	2			0.9	25	0.9_25_T0_Repl2	0
0	0	0.9	0.9	5.86e6	0.9	3			0.9	25	0.9_25_T0_Repl3	0
0	0	0.9	0.9	5.86e6	0.9	4			0.9	25	0.9_25_T0_Repl4	0
0	0	0.9	0.9	5.86e6	0.9	5			0.9	25	0.9_25_T0_Repl5	0
0	0	0.9	0.9	5.86e6	0.9	6			0.9	25	0.9_25_T0_Repl6	0
0	0	0.9	0.9	5.86e6	0.9	7			0.9	25	0.9_25_T0_Repl7	0
0	0	0.9	0.9	5.86e6	0.9	8			0.9	25	0.9_25_T0_Repl8	0
0	0	0.1	0.1	5.86e6	0.9	1			0.1	50	0.1_50_T0_Repl1	0
0	0	0.1	0.1	5.86e6	0.9	2			0.1	50	0.1_50_T0_Repl2	0
0	0	0.1	0.1	5.86e6	0.9	3			0.1	50	0.1_50_T0_Repl3	0
0	0	0.1	0.1	5.86e6	0.9	4			0.1	50	0.1_50_T0_Repl4	0
0	0	0.1	0.1	5.86e6	0.9	5			0.1	50	0.1_50_T0_Repl5	0
0	0	0.1	0.1	5.86e6	0.9	6			0.1	50	0.1_50_T0_Repl6	0
0	0	0.1	0.1	5.86e6	0.9	7			0.1	50	0.1_50_T0_Repl7	0
0	0	0.1	0.1	5.86e6	0.9	8			0.1	50	0.1_50_T0_Repl8	0
0	0	0.5	0.5	5.86e6	0.9	1			0.5	50	0.5_50_T0_Repl1	0
0	0	0.5	0.5	5.86e6	0.9	2			0.5	50	0.5_50_T0_Repl2	0
0	0	0.5	0.5	5.86e6	0.9	3			0.5	50	0.5_50_T0_Repl3	0
0	0	0.5	0.5	5.86e6	0.9	4			0.5	50	0.5_50_T0_Repl4	0
0	0	0.5	0.5	5.86e6	0.9	5			0.5	50	0.5_50_T0_Repl5	0
0	0	0.5	0.5	5.86e6	0.9	6			0.5	50	0.5_50_T0_Repl6	0
0	0	0.5	0.5	5.86e6	0.9	7			0.5	50	0.5_50_T0_Repl7	0
0	0	0.5	0.5	5.86e6	0.9	8			0.5	50	0.5_50_T0_Repl8	0
0	0	0.9	0.9	5.86e6	0.9	1			0.9	50	0.9_50_T0_Repl1	0
0	0	0.9	0.9	5.86e6	0.9	2			0.9	50	0.9_50_T0_Repl2	0
0	0	0.9	0.9	5.86e6	0.9	3			0.9	50	0.9_50_T0_Repl3	0
0	0	0.9	0.9	5.86e6	0.9	4			0.9	50	0.9_50_T0_Repl4	0
0	0	0.9	0.9	5.86e6	0.9	5			0.9	50	0.9_50_T0_Repl5	0
0	0	0.9	0.9	5.86e6	0.9	6			0.9	50	0.9_50_T0_Repl6	0
0	0	0.9	0.9	5.86e6	0.9	7			0.9	50	0.9_50_T0_Repl7	0
0	0	0.9	0.9	5.86e6	0.9	8			0.9	50	0.9_50_T0_Repl8	0
48	1	0.1	#REF!	1.26e6	0.2	1	335420000	35800000	0.903561	12.5	0.1_12.5_T48_Repl1	371220000
48	1	0.1	#REF!	1.26e6	0.2	2	275020000	82420000	0.769416	12.5	0.1_12.5_T48_Repl2	357440000
48	1	0.1	#REF!	1.26e6	0.2	3	246100000	104860000	0.70122	12.5	0.1_12.5_T48_Repl3	350960000
48	1	0.1	#REF!	1.26e6	0.2	4	293140000	68800000	0.809913	12.5	0.1_12.5_T48_Repl4	361940000
48	1	0.1	#REF!	1.26e6	0.2	5	342240000	32900000	0.912299	12.5	0.1_12.5_T48_Repl5	375140000
48	1	0.1	#REF!	1.26e6	0.2	6	302780000	57260000	0.840962	12.5	0.1_12.5_T48_Repl6	360040000
48	1	0.1	#REF!	1.26e6	0.2	7	339120000	34880000	0.906738	12.5	0.1_12.5_T48_Repl7	374000000
48	1	0.1	#REF!	1.26e6	0.2	8	353520000	21040000	0.943827	12.5	0.1_12.5_T48_Repl8	374560000
48	1	0.5	#REF!	1.26e6	0.2	1	32620000	324920000	0.0912345	12.5	0.5_12.5_T48_Repl1	357540000
48	1	0.5	#REF!	1.26e6	0.2	2	20440000	337660000	0.057079	12.5	0.5_12.5_T48_Repl2	358100000
48	1	0.5	#REF!	1.26e6	0.2	3	9280000	359680000	0.0251518	12.5	0.5_12.5_T48_Repl3	368960000
48	1	0.5	#REF!	1.26e6	0.2	4	17800000	344960000	0.0490683	12.5	0.5_12.5_T48_Repl4	362760000
48	1	0.5	#REF!	1.26e6	0.2	5	19200000	341640000	0.0532092	12.5	0.5_12.5_T48_Repl5	360840000
48	1	0.5	#REF!	1.26e6	0.2	6	20240000	343740000	0.0556075	12.5	0.5_12.5_T48_Repl6	363980000
48	1	0.5	#REF!	1.26e6	0.2	7	15760000	345320000	0.0436468	12.5	0.5_12.5_T48_Repl7	361080000
48	1	0.5	#REF!	1.26e6	0.2	8	15160000	347860000	0.0417608	12.5	0.5_12.5_T48_Repl8	363020000
48	1	0.9	#REF!	1.26e6	0.2	1	84720000	237400000	0.263008	12.5	0.9_12.5_T48_Repl1	322120000
48	1	0.9	#REF!	1.26e6	0.2	2	123820000	190940000	0.393379	12.5	0.9_12.5_T48_Repl2	314760000
48	1	0.9	#REF!	1.26e6	0.2	3	86060000	236080000	0.267151	12.5	0.9_12.5_T48_Repl3	322140000
48	1	0.9	#REF!	1.26e6	0.2	4	156400000	153480000	0.504712	12.5	0.9_12.5_T48_Repl4	309880000
48	1	0.9	#REF!	1.26e6	0.2	5	84680000	240440000	0.260458	12.5	0.9_12.5_T48_Repl5	325120000
48	1	0.9	#REF!	1.26e6	0.2	6	159860000	152580000	0.51165	12.5	0.9_12.5_T48_Repl6	312440000
48	1	0.9	#REF!	1.26e6	0.2	7	101980000	218000000	0.318707	12.5	0.9_12.5_T48_Repl7	319980000
48	1	0.9	#REF!	1.26e6	0.2	8	122300000	185220000	0.397698	12.5	0.9_12.5_T48_Repl8	307520000
48	1	0.1	0.1	1.26e6	0.2	1	390800000	300000	0.999233	25	0.1_25_T48_Repl1	391100000
48	1	0.1	0.1	1.26e6	0.2	2	389340000	700000	0.998205	25	0.1_25_T48_Repl2	390040000
48	1	0.1	0.1	1.26e6	0.2	3	394400000	380000	0.999037	25	0.1_25_T48_Repl3	394780000
48	1	0.1	0.1	1.26e6	0.2	4	393980000	480000	0.998783	25	0.1_25_T48_Repl4	394460000
48	1	0.1	0.1	1.26e6	0.2	5	390040000	560000	0.998566	25	0.1_25_T48_Repl5	390600000
48	1	0.1	0.1	1.26e6	0.2	6	383160000	220000	0.999426	25	0.1_25_T48_Repl6	383380000
48	1	0.1	0.1	1.26e6	0.2	7	393240000	520000	0.998679	25	0.1_25_T48_Repl7	393760000
48	1	0.1	0.1	1.26e6	0.2	8	392820000	560000	0.998576	25	0.1_25_T48_Repl8	393380000
48	1	0.5	0.5	1.26e6	0.2	1	186880000	145120000	0.562892	25	0.5_25_T48_Repl1	332000000
48	1	0.5	0.5	1.26e6	0.2	2	24240000	336320000	0.0672288	25	0.5_25_T48_Repl2	360560000
48	1	0.5	0.5	1.26e6	0.2	3	12000000	351800000	0.0329852	25	0.5_25_T48_Repl3	363800000
48	1	0.5	0.5	1.26e6	0.2	4	37820000	312460000	0.107971	25	0.5_25_T48_Repl4	350280000
48	1	0.5	0.5	1.26e6	0.2	5	17860000	342360000	0.0495808	25	0.5_25_T48_Repl5	360220000
48	1	0.5	0.5	1.26e6	0.2	6	23980000	337440000	0.0663494	25	0.5_25_T48_Repl6	361420000
48	1	0.5	0.5	1.26e6	0.2	7	31740000	319340000	0.0904067	25	0.5_25_T48_Repl7	351080000
48	1	0.5	0.5	1.26e6	0.2	8	38220000	316400000	0.107777	25	0.5_25_T48_Repl8	354620000
48	1	0.9	0.9	1.26e6	0.2	1	83820000	238640000	0.259939	25	0.9_25_T48_Repl1	322460000
48	1	0.9	0.9	1.26e6	0.2	2	144940000	162720000	0.471104	25	0.9_25_T48_Repl2	307660000
48	1	0.9	0.9	1.26e6	0.2	3	154420000	157140000	0.495635	25	0.9_25_T48_Repl3	311560000
48	1	0.9	0.9	1.26e6	0.2	4	149960000	166620000	0.473688	25	0.9_25_T48_Repl4	316580000
48	1	0.9	0.9	1.26e6	0.2	5	84080000	244120000	0.256185	25	0.9_25_T48_Repl5	328200000
48	1	0.9	0.9	1.26e6	0.2	6	77880000	247600000	0.239277	25	0.9_25_T48_Repl6	325480000
48	1	0.9	0.9	1.26e6	0.2	7	106140000	210400000	0.335313	25	0.9_25_T48_Repl7	316540000
48	1	0.9	0.9	1.26e6	0.2	8	128300000	181340000	0.414352	25	0.9_25_T48_Repl8	309640000
48	1	0.1	0.1	1.26e6	0.2	1	99700000	626667	0.993754	50	0.1_50_T48_Repl1	1.00327e+08
48	1	0.1	0.1	1.26e6	0.2	2	1.06267e+08	973333	0.990924	50	0.1_50_T48_Repl2	1.0724e+08
48	1	0.1	0.1	1.26e6	0.2	3	114600000	406667	0.996464	50	0.1_50_T48_Repl3	1.15007e+08
48	1	0.1	0.1	1.26e6	0.2	4	1.06093e+08	1.15333e+06	0.989246	50	0.1_50_T48_Repl4	1.07247e+08
48	1	0.1	0.1	1.26e6	0.2	5	1.11167e+08	760000	0.99321	50	0.1_50_T48_Repl5	1.11927e+08
48	1	0.1	0.1	1.26e6	0.2	6	1.10107e+08	1.21333e+06	0.9891	50	0.1_50_T48_Repl6	1.1132e+08
48	1	0.1	0.1	1.26e6	0.2	7	1.11987e+08	740000	0.993435	50	0.1_50_T48_Repl7	1.12727e+08
48	1	0.1	0.1	1.26e6	0.2	8	1.10333e+08	1.13333e+06	0.989833	50	0.1_50_T48_Repl8	1.11467e+08
48	1	0.5	0.5	1.26e6	0.2	1	145620000	31030000	0.824342	50	0.5_50_T48_Repl1	176650000
48	1	0.5	0.5	1.26e6	0.2	2	97620000	2.10933e+07	0.822317	50	0.5_50_T48_Repl2	1.18713e+08
48	1	0.5	0.5	1.26e6	0.2	3	9.02867e+07	26720000	0.771637	50	0.5_50_T48_Repl3	1.17007e+08
48	1	0.5	0.5	1.26e6	0.2	4	87580000	2.78667e+07	0.758619	50	0.5_50_T48_Repl4	1.15447e+08
48	1	0.5	0.5	1.26e6	0.2	5	88320000	2.74067e+07	0.763178	50	0.5_50_T48_Repl5	1.15727e+08
48	1	0.5	0.5	1.26e6	0.2	6	6.00667e+07	4.75533e+07	0.558137	50	0.5_50_T48_Repl6	107620000
48	1	0.5	0.5	1.26e6	0.2	7	96060000	2.12667e+07	0.81874	50	0.5_50_T48_Repl7	1.17327e+08
48	1	0.5	0.5	1.26e6	0.2	8	136900000	36610000	0.789004	50	0.5_50_T48_Repl8	173510000
48	1	0.9	0.9	1.26e6	0.2	1	1.05693e+08	12340000	0.895453	50	0.9_50_T48_Repl1	1.18033e+08
48	1	0.9	0.9	1.26e6	0.2	2	1.08327e+08	10160000	0.914252	50	0.9_50_T48_Repl2	1.18487e+08
48	1	0.9	0.9	1.26e6	0.2	3	82750000	6755000	0.924529	50	0.9_50_T48_Repl3	89505000
48	1	0.9	0.9	1.26e6	0.2	4	1.05687e+08	11220000	0.904026	50	0.9_50_T48_Repl4	1.16907e+08
48	1	0.9	0.9	1.26e6	0.2	5	9.56467e+07	19440000	0.831084	50	0.9_50_T48_Repl5	1.15087e+08
48	1	0.9	0.9	1.26e6	0.2	6	79960000	6685000	0.922846	50	0.9_50_T48_Repl6	86645000
48	1	0.9	0.9	1.26e6	0.2	7	110700000	7.57333e+06	0.935968	50	0.9_50_T48_Repl7	1.18273e+08
48	1	0.9	0.9	1.26e6	0.2	8	104340000	13660000	0.884237	50	0.9_50_T48_Repl8	118000000
48	1	0.1	0.1	1.26e7	2	1	3920000	342380000	0.0113197	12.5	0.1_12.5_T48_Repl1	346300000
48	1	0.1	0.1	1.26e7	2	2	3640000	344180000	0.0104652	12.5	0.1_12.5_T48_Repl2	347820000
48	1	0.1	0.1	1.26e7	2	3	4560000	341860000	0.0131632	12.5	0.1_12.5_T48_Repl3	346420000
48	1	0.1	0.1	1.26e7	2	4	4860000	343440000	0.0139535	12.5	0.1_12.5_T48_Repl4	348300000
48	1	0.1	0.1	1.26e7	2	5	3420000	345660000	0.00979718	12.5	0.1_12.5_T48_Repl5	349080000
48	1	0.1	0.1	1.26e7	2	6	3420000	345880000	0.00979101	12.5	0.1_12.5_T48_Repl6	349300000
48	1	0.1	0.1	1.26e7	2	7	3360000	348800000	0.00954112	12.5	0.1_12.5_T48_Repl7	352160000
48	1	0.1	0.1	1.26e7	2	8	4760000	341660000	0.0137405	12.5	0.1_12.5_T48_Repl8	346420000
48	1	0.5	0.5	1.26e7	2	1	38280000	283900000	0.118816	12.5	0.5_12.5_T48_Repl1	322180000
48	1	0.5	0.5	1.26e7	2	2	34300000	289460000	0.105943	12.5	0.5_12.5_T48_Repl2	323760000
48	1	0.5	0.5	1.26e7	2	3	40660000	279700000	0.12692	12.5	0.5_12.5_T48_Repl3	320360000
48	1	0.5	0.5	1.26e7	2	4	47920000	272620000	0.149498	12.5	0.5_12.5_T48_Repl4	320540000
48	1	0.5	0.5	1.26e7	2	5	49680000	271580000	0.154641	12.5	0.5_12.5_T48_Repl5	321260000
48	1	0.5	0.5	1.26e7	2	6	23040000	142130000	0.139493	12.5	0.5_12.5_T48_Repl6	165170000
48	1	0.5	0.5	1.26e7	2	7	41760000	284800000	0.127878	12.5	0.5_12.5_T48_Repl7	326560000
48	1	0.5	0.5	1.26e7	2	8	44480000	270980000	0.141	12.5	0.5_12.5_T48_Repl8	315460000
48	1	0.9	0.9	1.26e7	2	1	197860000	108340000	0.646179	12.5	0.9_12.5_T48_Repl1	306200000
48	1	0.9	0.9	1.26e7	2	2	203700000	106340000	0.657012	12.5	0.9_12.5_T48_Repl2	310040000
48	1	0.9	0.9	1.26e7	2	3	197180000	112020000	0.63771	12.5	0.9_12.5_T48_Repl3	309200000
48	1	0.9	0.9	1.26e7	2	4	156920000	152600000	0.506979	12.5	0.9_12.5_T48_Repl4	309520000
48	1	0.9	0.9	1.26e7	2	5	217620000	97600000	0.690375	12.5	0.9_12.5_T48_Repl5	315220000
48	1	0.9	0.9	1.26e7	2	6	226820000	97580000	0.699199	12.5	0.9_12.5_T48_Repl6	324400000
48	1	0.9	0.9	1.26e7	2	7	200540000	111320000	0.643045	12.5	0.9_12.5_T48_Repl7	311860000
48	1	0.9	0.9	1.26e7	2	8	200120000	108000000	0.649487	12.5	0.9_12.5_T48_Repl8	308120000
48	1	0.1	0.903561	1.26e7	2	1	4060000	339440000	0.0118195	25	0.1_25_T48_Repl1	343500000
48	1	0.1	0.769416	1.26e7	2	2	5660000	344560000	0.0161613	25	0.1_25_T48_Repl2	350220000
48	1	0.1	0.70122	1.26e7	2	3	3280000	348880000	0.00931395	25	0.1_25_T48_Repl3	352160000
48	1	0.1	0.809913	1.26e7	2	4	3640000	348760000	0.0103292	25	0.1_25_T48_Repl4	352400000
48	1	0.1	0.912299	1.26e7	2	5	3760000	348280000	0.0106806	25	0.1_25_T48_Repl5	352040000
48	1	0.1	0.840962	1.26e7	2	6	2740000	173300000	0.0155646	25	0.1_25_T48_Repl6	176040000
48	1	0.1	0.906738	1.26e7	2	7	3340000	348720000	0.00948702	25	0.1_25_T48_Repl7	352060000
48	1	0.1	0.943827	1.26e7	2	8	4740000	343840000	0.013598	25	0.1_25_T48_Repl8	348580000
48	1	0.5	0.0912345	1.26e7	2	1	33360000	291000000	0.102849	25	0.5_25_T48_Repl1	324360000
48	1	0.5	0.057079	1.26e7	2	2	41720000	285000000	0.127693	25	0.5_25_T48_Repl2	326720000
48	1	0.5	0.0251518	1.26e7	2	3	40900000	286100000	0.125076	25	0.5_25_T48_Repl3	327000000
48	1	0.5	0.0490683	1.26e7	2	4	42640000	280240000	0.132061	25	0.5_25_T48_Repl4	322880000
48	1	0.5	0.0532092	1.26e7	2	5	24510000	136140000	0.152568	25	0.5_25_T48_Repl5	160650000
48	1	0.5	0.0556075	1.26e7	2	6	45760000	279340000	0.140757	25	0.5_25_T48_Repl6	325100000
48	1	0.5	0.0436468	1.26e7	2	7	36440000	291020000	0.111281	25	0.5_25_T48_Repl7	327460000
48	1	0.5	0.0417608	1.26e7	2	8	41240000	282160000	0.12752	25	0.5_25_T48_Repl8	323400000
48	1	0.9	0.263008	1.26e7	2	1	203220000	102300000	0.665161	25	0.9_25_T48_Repl1	305520000
48	1	0.9	0.393379	1.26e7	2	2	180580000	125620000	0.589745	25	0.9_25_T48_Repl2	306200000
48	1	0.9	0.267151	1.26e7	2	3	181400000	122780000	0.596357	25	0.9_25_T48_Repl3	304180000
48	1	0.9	0.504712	1.26e7	2	4	178320000	127660000	0.582783	25	0.9_25_T48_Repl4	305980000
48	1	0.9	0.260458	1.26e7	2	5	185180000	118240000	0.610309	25	0.9_25_T48_Repl5	303420000
48	1	0.9	0.51165	1.26e7	2	6	180920000	122540000	0.596191	25	0.9_25_T48_Repl6	303460000
48	1	0.9	0.318707	1.26e7	2	7	173000000	123500000	0.583474	25	0.9_25_T48_Repl7	296500000
48	1	0.9	0.397698	1.26e7	2	8	224940000	81280000	0.73457	25	0.9_25_T48_Repl8	306220000
48	1	0.1	0.999233	1.26e7	2	1	3430000	79380000	0.0414201	50	0.1_50_T48_Repl1	82810000
48	1	0.1	0.998205	1.26e7	2	2	3520000	61720000	0.0539546	50	0.1_50_T48_Repl2	65240000
48	1	0.1	0.999037	1.26e7	2	3	4.29667e+06	4.95633e+07	0.0797747	50	0.1_50_T48_Repl3	5.386e+07
48	1	0.1	0.998783	1.26e7	2	4	5792000	58276000	0.0904039	50	0.1_50_T48_Repl4	64068000
48	1	0.1	0.998566	1.26e7	2	5	5760000	74750000	0.0715439	50	0.1_50_T48_Repl5	80510000
48	1	0.1	0.999426	1.26e7	2	6	4535000	75145000	0.0569152	50	0.1_50_T48_Repl6	79680000
48	1	0.1	0.998679	1.26e7	2	7	6005000	74375000	0.0747076	50	0.1_50_T48_Repl7	80380000
48	1	0.1	0.998576	1.26e7	2	8	7835000	72045000	0.0980846	50	0.1_50_T48_Repl8	79880000
48	1	0.5	0.562892	1.26e7	2	1	25360000	26670000	0.487411	50	0.5_50_T48_Repl1	52030000
48	1	0.5	0.0672288	1.26e7	2	2	2.58733e+07	25820000	0.500516	50	0.5_50_T48_Repl2	5.16933e+07
48	1	0.5	0.0329852	1.26e7	2	3	1.67578e+07	17760000	0.485483	50	0.5_50_T48_Repl3	3.45178e+07
48	1	0.5	0.107971	1.26e7	2	4	29704000	32684000	0.476117	50	0.5_50_T48_Repl4	62388000
48	1	0.5	0.0495808	1.26e7	2	5	27864000	34296000	0.448263	50	0.5_50_T48_Repl5	62160000
48	1	0.5	0.0663494	1.26e7	2	6	32016000	31112000	0.50716	50	0.5_50_T48_Repl6	63128000
48	1	0.5	0.0904067	1.26e7	2	7	26572000	34784000	0.433079	50	0.5_50_T48_Repl7	61356000
48	1	0.5	0.107777	1.26e7	2	8	30180000	31624000	0.488318	50	0.5_50_T48_Repl8	61804000
48	1	0.9	0.259939	1.26e7	2	1	133000	0	1	50	0.9_50_T48_Repl1	133000
48	1	0.9	0.471104	1.26e7	2	2	3.97029e+07	5.40286e+06	0.880218	50	0.9_50_T48_Repl2	4.51057e+07
48	1	0.9	0.495635	1.26e7	2	3	4.47933e+07	6770000	0.868705	50	0.9_50_T48_Repl3	5.15633e+07
48	1	0.9	0.473688	1.26e7	2	4	4.15267e+07	9420000	0.815101	50	0.9_50_T48_Repl4	5.09467e+07
48	1	0.9	0.256185	1.26e7	2	5	48160000	5.93667e+06	0.890258	50	0.9_50_T48_Repl5	5.40967e+07
48	1	0.9	0.239277	1.26e7	2	6	53704000	10596000	0.83521	50	0.9_50_T48_Repl6	64300000
48	1	0.9	0.335313	1.26e7	2	7	66180000	14350000	0.821806	50	0.9_50_T48_Repl7	80530000
48	1	0.9	0.414352	1.26e7	2	8	50912000	11532000	0.815323	50	0.9_50_T48_Repl8	62444000
48	1	0.1	0.993754	2.72e6	0.4	1	14780000	338940000	0.0417845	12.5	0.1_12.5_T48_Repl1	353720000
48	1	0.1	0.990924	2.72e6	0.4	2	14900000	347160000	0.0411534	12.5	0.1_12.5_T48_Repl2	362060000
48	1	0.1	0.996464	2.72e6	0.4	3	3760000	369020000	0.0100864	12.5	0.1_12.5_T48_Repl3	372780000
48	1	0.1	0.989246	2.72e6	0.4	4	57840000	269000000	0.176967	12.5	0.1_12.5_T48_Repl4	326840000
48	1	0.1	0.99321	2.72e6	0.4	5	391420000	180000	0.99954	12.5	0.1_12.5_T48_Repl5	391600000
48	1	0.1	0.9891	2.72e6	0.4	6	12780000	347520000	0.0354704	12.5	0.1_12.5_T48_Repl6	360300000
48	1	0.1	0.993435	2.72e6	0.4	7	11320000	349320000	0.0313886	12.5	0.1_12.5_T48_Repl7	360640000
48	1	0.1	0.989833	2.72e6	0.4	8	12560000	347460000	0.034887	12.5	0.1_12.5_T48_Repl8	360020000
48	1	0.5	0.824342	2.72e6	0.4	1	21060000	335220000	0.0591108	12.5	0.5_12.5_T48_Repl1	356280000
48	1	0.5	0.822317	2.72e6	0.4	2	16460000	344580000	0.0455905	12.5	0.5_12.5_T48_Repl2	361040000
48	1	0.5	0.771637	2.72e6	0.4	3	18540000	341320000	0.05152	12.5	0.5_12.5_T48_Repl3	359860000
48	1	0.5	0.758619	2.72e6	0.4	4	21600000	338040000	0.0600601	12.5	0.5_12.5_T48_Repl4	359640000
48	1	0.5	0.763178	2.72e6	0.4	5	25500000	334620000	0.0708097	12.5	0.5_12.5_T48_Repl5	360120000
48	1	0.5	0.558137	2.72e6	0.4	6	21160000	339960000	0.0585955	12.5	0.5_12.5_T48_Repl6	361120000
48	1	0.5	0.81874	2.72e6	0.4	7	16740000	343540000	0.0464639	12.5	0.5_12.5_T48_Repl7	360280000
48	1	0.5	0.789004	2.72e6	0.4	8	16120000	334220000	0.0460124	12.5	0.5_12.5_T48_Repl8	350340000
48	1	0.9	0.895453	2.72e6	0.4	1	119720000	192220000	0.383792	12.5	0.9_12.5_T48_Repl1	311940000
48	1	0.9	0.914252	2.72e6	0.4	2	131200000	185000000	0.414927	12.5	0.9_12.5_T48_Repl2	316200000
48	1	0.9	0.924529	2.72e6	0.4	3	108800000	210420000	0.340831	12.5	0.9_12.5_T48_Repl3	319220000
48	1	0.9	0.904026	2.72e6	0.4	4	100560000	219860000	0.313838	12.5	0.9_12.5_T48_Repl4	320420000
48	1	0.9	0.831084	2.72e6	0.4	5	127780000	186160000	0.40702	12.5	0.9_12.5_T48_Repl5	313940000
48	1	0.9	0.922846	2.72e6	0.4	6	104020000	226980000	0.31426	12.5	0.9_12.5_T48_Repl6	331000000
48	1	0.9	0.935968	2.72e6	0.4	7	130180000	187200000	0.410171	12.5	0.9_12.5_T48_Repl7	317380000
48	1	0.9	0.884237	2.72e6	0.4	8	95520000	222580000	0.300283	12.5	0.9_12.5_T48_Repl8	318100000
48	1	0.1	0.0113197	2.72e6	0.4	1	70240000	270940000	0.205874	25	0.1_25_T48_Repl1	341180000
48	1	0.1	0.0104652	2.72e6	0.4	2	76180000	262740000	0.224773	25	0.1_25_T48_Repl2	338920000
48	1	0.1	0.0131632	2.72e6	0.4	3	12960000	358600000	0.03488	25	0.1_25_T48_Repl3	371560000
48	1	0.1	0.0139535	2.72e6	0.4	4	40040000	307040000	0.115362	25	0.1_25_T48_Repl4	347080000
48	1	0.1	0.00979718	2.72e6	0.4	5	19280000	152650000	0.112139	25	0.1_25_T48_Repl5	171930000
48	1	0.1	0.00979101	2.72e6	0.4	6	54800000	288840000	0.159469	25	0.1_25_T48_Repl6	343640000
48	1	0.1	0.00954112	2.72e6	0.4	7	96620000	233580000	0.292611	25	0.1_25_T48_Repl7	330200000
48	1	0.1	0.0137405	2.72e6	0.4	8	11840000	252240000	0.0448349	25	0.1_25_T48_Repl8	264080000
48	1	0.5	0.118816	2.72e6	0.4	1	16800000	349720000	0.0458365	25	0.5_25_T48_Repl1	366520000
48	1	0.5	0.105943	2.72e6	0.4	2	15720000	353160000	0.0426155	25	0.5_25_T48_Repl2	368880000
48	1	0.5	0.12692	2.72e6	0.4	3	23020000	341160000	0.0632105	25	0.5_25_T48_Repl3	364180000
48	1	0.5	0.149498	2.72e6	0.4	4	27640000	329120000	0.0774751	25	0.5_25_T48_Repl4	356760000
48	1	0.5	0.154641	2.72e6	0.4	5	18220000	347620000	0.0498032	25	0.5_25_T48_Repl5	365840000
48	1	0.5	0.139493	2.72e6	0.4	6	17740000	347340000	0.0485921	25	0.5_25_T48_Repl6	365080000
48	1	0.5	0.127878	2.72e6	0.4	7	14400000	351480000	0.0393572	25	0.5_25_T48_Repl7	365880000
48	1	0.5	0.141	2.72e6	0.4	8	16940000	343760000	0.0469642	25	0.5_25_T48_Repl8	360700000
48	1	0.9	0.646179	2.72e6	0.4	1	83840000	241420000	0.257763	25	0.9_25_T48_Repl1	325260000
48	1	0.9	0.657012	2.72e6	0.4	2	101320000	220380000	0.314952	25	0.9_25_T48_Repl2	321700000
48	1	0.9	0.63771	2.72e6	0.4	3	155820000	161900000	0.490432	25	0.9_25_T48_Repl3	317720000
48	1	0.9	0.506979	2.72e6	0.4	4	105880000	219540000	0.325364	25	0.9_25_T48_Repl4	325420000
48	1	0.9	0.690375	2.72e6	0.4	5	121080000	199560000	0.37762	25	0.9_25_T48_Repl5	320640000
48	1	0.9	0.699199	2.72e6	0.4	6	137000000	185120000	0.425307	25	0.9_25_T48_Repl6	322120000
48	1	0.9	0.643045	2.72e6	0.4	7	103400000	219600000	0.320124	25	0.9_25_T48_Repl7	323000000
48	1	0.9	0.649487	2.72e6	0.4	8	99820000	224900000	0.307403	25	0.9_25_T48_Repl8	324720000
48	1	0.1	0.0118195	2.72e6	0.4	1	4.50743e+07	3200000	0.933712	50	0.1_50_T48_Repl1	4.82743e+07
48	1	0.1	0.0161613	2.72e6	0.4	2	79180000	5570000	0.934277	50	0.1_50_T48_Repl2	84750000
48	1	0.1	0.00931395	2.72e6	0.4	3	59764000	6452000	0.902561	50	0.1_50_T48_Repl3	66216000
48	1	0.1	0.0103292	2.72e6	0.4	4	75945000	7920000	0.905563	50	0.1_50_T48_Repl4	83865000
48	1	0.1	0.0106806	2.72e6	0.4	5	81660000	4245000	0.950585	50	0.1_50_T48_Repl5	85905000
48	1	0.1	0.0155646	2.72e6	0.4	6	85555000	3565000	0.959998	50	0.1_50_T48_Repl6	89120000
48	1	0.1	0.00948702	2.72e6	0.4	7	103800000	8360000	0.925464	50	0.1_50_T48_Repl7	112160000
48	1	0.1	0.013598	2.72e6	0.4	8	78835000	5520000	0.934562	50	0.1_50_T48_Repl8	84355000
48	1	0.5	0.102849	2.72e6	0.4	1	43300000	6.53333e+07	0.398589	50	0.5_50_T48_Repl1	1.08633e+08
48	1	0.5	0.127693	2.72e6	0.4	2	31950000	51135000	0.384546	50	0.5_50_T48_Repl2	83085000
48	1	0.5	0.125076	2.72e6	0.4	3	48840000	6.33533e+07	0.43532	50	0.5_50_T48_Repl3	1.12193e+08
48	1	0.5	0.132061	2.72e6	0.4	4	4.03933e+07	7.12933e+07	0.361667	50	0.5_50_T48_Repl4	1.11687e+08
48	1	0.5	0.152568	2.72e6	0.4	5	54580000	5.18867e+07	0.512649	50	0.5_50_T48_Repl5	1.06467e+08
48	1	0.5	0.140757	2.72e6	0.4	6	4.63267e+07	64080000	0.4196	50	0.5_50_T48_Repl6	1.10407e+08
48	1	0.5	0.111281	2.72e6	0.4	7	7.43667e+07	36520000	0.670655	50	0.5_50_T48_Repl7	1.10887e+08
48	1	0.5	0.12752	2.72e6	0.4	8	5.35867e+07	59680000	0.473102	50	0.5_50_T48_Repl8	1.13267e+08
48	1	0.9	0.665161	2.72e6	0.4	1	160340000	17480000	0.901698	50	0.9_50_T48_Repl1	177820000
48	1	0.9	0.589745	2.72e6	0.4	2	106500000	1.29667e+07	0.891462	50	0.9_50_T48_Repl2	1.19467e+08
48	1	0.9	0.596357	2.72e6	0.4	3	86325000	5385000	0.941282	50	0.9_50_T48_Repl3	91710000
48	1	0.9	0.582783	2.72e6	0.4	4	9.44467e+07	2.21667e+07	0.809913	50	0.9_50_T48_Repl4	1.16613e+08
48	1	0.9	0.610309	2.72e6	0.4	5	1.07927e+08	1.05467e+07	0.910979	50	0.9_50_T48_Repl5	1.18473e+08
48	1	0.9	0.596191	2.72e6	0.4	6	76295000	9890000	0.885247	50	0.9_50_T48_Repl6	86185000
48	1	0.9	0.583474	2.72e6	0.4	7	8.39133e+07	27220000	0.755069	50	0.9_50_T48_Repl7	1.11133e+08
48	1	0.9	0.73457	2.72e6	0.4	8	75965000	10255000	0.88106	50	0.9_50_T48_Repl8	86220000
48	1	0.1	0.0414201	5.86e6	0.9	1	3000000	361360000	0.00823362	12.5	0.1_12.5_T48_Repl1	364360000
48	1	0.1	0.0539546	5.86e6	0.9	2	2880000	360640000	0.00792254	12.5	0.1_12.5_T48_Repl2	363520000
48	1	0.1	0.0797747	5.86e6	0.9	3	2120000	362720000	0.00581077	12.5	0.1_12.5_T48_Repl3	364840000
48	1	0.1	0.0904039	5.86e6	0.9	4	3020000	359020000	0.00834162	12.5	0.1_12.5_T48_Repl4	362040000
48	1	0.1	0.0715439	5.86e6	0.9	5	2980000	361500000	0.00817603	12.5	0.1_12.5_T48_Repl5	364480000
48	1	0.1	0.0569152	5.86e6	0.9	6	3220000	360400000	0.0088554	12.5	0.1_12.5_T48_Repl6	363620000
48	1	0.1	0.0747076	5.86e6	0.9	7	4780000	357960000	0.0131775	12.5	0.1_12.5_T48_Repl7	362740000
48	1	0.1	0.0980846	5.86e6	0.9	8	2700000	359640000	0.00745156	12.5	0.1_12.5_T48_Repl8	362340000
48	1	0.5	0.487411	5.86e6	0.9	1	25780000	315700000	0.0754949	12.5	0.5_12.5_T48_Repl1	341480000
48	1	0.5	0.500516	5.86e6	0.9	2	30340000	312680000	0.0884497	12.5	0.5_12.5_T48_Repl2	343020000
48	1	0.5	0.485483	5.86e6	0.9	3	22960000	327060000	0.0655963	12.5	0.5_12.5_T48_Repl3	350020000
48	1	0.5	0.476117	5.86e6	0.9	4	24560000	323780000	0.0705058	12.5	0.5_12.5_T48_Repl4	348340000
48	1	0.5	0.448263	5.86e6	0.9	5	24480000	321740000	0.0707065	12.5	0.5_12.5_T48_Repl5	346220000
48	1	0.5	0.50716	5.86e6	0.9	6	21220000	326680000	0.0609945	12.5	0.5_12.5_T48_Repl6	347900000
48	1	0.5	0.433079	5.86e6	0.9	7	30620000	312920000	0.0891308	12.5	0.5_12.5_T48_Repl7	343540000
48	1	0.5	0.488318	5.86e6	0.9	8	27780000	312300000	0.0816867	12.5	0.5_12.5_T48_Repl8	340080000
48	1	0.9	1	5.86e6	0.9	1	171800000	134840000	0.560266	12.5	0.9_12.5_T48_Repl1	306640000
48	1	0.9	0.880218	5.86e6	0.9	2	187300000	127760000	0.59449	12.5	0.9_12.5_T48_Repl2	315060000
48	1	0.9	0.868705	5.86e6	0.9	3	147620000	165340000	0.47169	12.5	0.9_12.5_T48_Repl3	312960000
48	1	0.9	0.815101	5.86e6	0.9	4	159840000	151620000	0.513196	12.5	0.9_12.5_T48_Repl4	311460000
48	1	0.9	0.890258	5.86e6	0.9	5	188660000	128300000	0.595217	12.5	0.9_12.5_T48_Repl5	316960000
48	1	0.9	0.83521	5.86e6	0.9	6	205800000	123060000	0.625798	12.5	0.9_12.5_T48_Repl6	328860000
48	1	0.9	0.821806	5.86e6	0.9	7	143600000	170740000	0.45683	12.5	0.9_12.5_T48_Repl7	314340000
48	1	0.9	0.815323	5.86e6	0.9	8	194760000	118660000	0.621403	12.5	0.9_12.5_T48_Repl8	313420000
48	1	0.1	0.0417845	5.86e6	0.9	1	3840000	362980000	0.0104683	25	0.1_25_T48_Repl1	366820000
48	1	0.1	0.0411534	5.86e6	0.9	2	3420000	365540000	0.0092693	25	0.1_25_T48_Repl2	368960000
48	1	0.1	0.0100864	5.86e6	0.9	3	4040000	366720000	0.0108965	25	0.1_25_T48_Repl3	370760000
48	1	0.1	0.176967	5.86e6	0.9	4	6440000	360560000	0.0175477	25	0.1_25_T48_Repl4	367000000
48	1	0.1	0.99954	5.86e6	0.9	5	3680000	363980000	0.0100092	25	0.1_25_T48_Repl5	367660000
48	1	0.1	0.0354704	5.86e6	0.9	6	3260000	365800000	0.00883325	25	0.1_25_T48_Repl6	369060000
48	1	0.1	0.0313886	5.86e6	0.9	7	2780000	365800000	0.00754246	25	0.1_25_T48_Repl7	368580000
48	1	0.1	0.034887	5.86e6	0.9	8	3920000	362260000	0.0107051	25	0.1_25_T48_Repl8	366180000
48	1	0.5	0.0591108	5.86e6	0.9	1	25580000	319760000	0.0740719	25	0.5_25_T48_Repl1	345340000
48	1	0.5	0.0455905	5.86e6	0.9	2	25280000	323780000	0.0724231	25	0.5_25_T48_Repl2	349060000
48	1	0.5	0.05152	5.86e6	0.9	3	20040000	335760000	0.0563238	25	0.5_25_T48_Repl3	355800000
48	1	0.5	0.0600601	5.86e6	0.9	4	26760000	324340000	0.0762176	25	0.5_25_T48_Repl4	351100000
48	1	0.5	0.0708097	5.86e6	0.9	5	24040000	326720000	0.0685369	25	0.5_25_T48_Repl5	350760000
48	1	0.5	0.0585955	5.86e6	0.9	6	20700000	329480000	0.0591125	25	0.5_25_T48_Repl6	350180000
48	1	0.5	0.0464639	5.86e6	0.9	7	30380000	316560000	0.0875656	25	0.5_25_T48_Repl7	346940000
48	1	0.5	0.0460124	5.86e6	0.9	8	29660000	314840000	0.0860958	25	0.5_25_T48_Repl8	344500000
48	1	0.9	0.383792	5.86e6	0.9	1	169300000	145520000	0.537768	25	0.9_25_T48_Repl1	314820000
48	1	0.9	0.414927	5.86e6	0.9	2	170060000	143320000	0.542664	25	0.9_25_T48_Repl2	313380000
48	1	0.9	0.340831	5.86e6	0.9	3	155140000	158480000	0.494675	25	0.9_25_T48_Repl3	313620000
48	1	0.9	0.313838	5.86e6	0.9	4	131700000	181140000	0.420982	25	0.9_25_T48_Repl4	312840000
48	1	0.9	0.40702	5.86e6	0.9	5	170200000	143520000	0.542522	25	0.9_25_T48_Repl5	313720000
48	1	0.9	0.31426	5.86e6	0.9	6	190460000	123000000	0.607605	25	0.9_25_T48_Repl6	313460000
48	1	0.9	0.410171	5.86e6	0.9	7	175700000	136420000	0.562925	25	0.9_25_T48_Repl7	312120000
48	1	0.9	0.300283	5.86e6	0.9	8	163880000	143300000	0.533498	25	0.9_25_T48_Repl8	307180000
48	1	0.1	0.205874	5.86e6	0.9	1	14332000	49284000	0.225289	50	0.1_50_T48_Repl1	63616000
48	1	0.1	0.224773	5.86e6	0.9	2	12725000	69530000	0.154702	50	0.1_50_T48_Repl2	82255000
48	1	0.1	0.03488	5.86e6	0.9	3	9.78667e+06	4.42933e+07	0.180966	50	0.1_50_T48_Repl3	5.408e+07
48	1	0.1	0.115362	5.86e6	0.9	4	19350000	63845000	0.232586	50	0.1_50_T48_Repl4	83195000
48	1	0.1	0.112139	5.86e6	0.9	5	6172000	59060000	0.0946161	50	0.1_50_T48_Repl5	65232000
48	1	0.1	0.159469	5.86e6	0.9	6	11356000	53036000	0.176357	50	0.1_50_T48_Repl6	64392000
48	1	0.1	0.292611	5.86e6	0.9	7	14816000	50436000	0.227058	50	0.1_50_T48_Repl7	65252000
48	1	0.1	0.0448349	5.86e6	0.9	8	2.54333e+07	8.43933e+07	0.231577	50	0.1_50_T48_Repl8	1.09827e+08
48	1	0.5	0.0458365	5.86e6	0.9	1	38485000	40115000	0.489631	50	0.5_50_T48_Repl1	78600000
48	1	0.5	0.0426155	5.86e6	0.9	2	27824000	36080000	0.435403	50	0.5_50_T48_Repl2	63904000
48	1	0.5	0.0632105	5.86e6	0.9	3	30880000	49305000	0.385109	50	0.5_50_T48_Repl3	80185000
48	1	0.5	0.0774751	5.86e6	0.9	4	34480000	42870000	0.445766	50	0.5_50_T48_Repl4	77350000
48	1	0.5	0.0498032	5.86e6	0.9	5	4.94733e+07	5.48533e+07	0.474216	50	0.5_50_T48_Repl5	1.04327e+08
48	1	0.5	0.0485921	5.86e6	0.9	6	35920000	6.68333e+07	0.349575	50	0.5_50_T48_Repl6	1.02753e+08
48	1	0.5	0.0393572	5.86e6	0.9	7	45580000	60600000	0.429271	50	0.5_50_T48_Repl7	106180000
48	1	0.5	0.0469642	5.86e6	0.9	8	4.88667e+07	56160000	0.465279	50	0.5_50_T48_Repl8	1.05027e+08
48	1	0.9	0.257763	5.86e6	0.9	1	140090000	27770000	0.834565	50	0.9_50_T48_Repl1	167860000
48	1	0.9	0.314952	5.86e6	0.9	2	142690000	26240000	0.844669	50	0.9_50_T48_Repl2	168930000
48	1	0.9	0.490432	5.86e6	0.9	3	9.12533e+07	21280000	0.8109	50	0.9_50_T48_Repl3	1.12533e+08
48	1	0.9	0.325364	5.86e6	0.9	4	142200000	28350000	0.833773	50	0.9_50_T48_Repl4	170550000
48	1	0.9	0.37762	5.86e6	0.9	5	143150000	26900000	0.841811	50	0.9_50_T48_Repl5	170050000
48	1	0.9	0.425307	5.86e6	0.9	6	154820000	18010000	0.895794	50	0.9_50_T48_Repl6	172830000
48	1	0.9	0.320124	5.86e6	0.9	7	158030000	18200000	0.896726	50	0.9_50_T48_Repl7	176230000
48	1	0.9	0.307403	5.86e6	0.9	8	156660000	17180000	0.901173	50	0.9_50_T48_Repl8	173840000
96	2	0.1	#REF!	1.26e6	0.2	1				12.5	0.1_12.5_T96_Repl1	0
96	2	0.1	#REF!	1.26e6	0.2	2				12.5	0.1_12.5_T96_Repl2	0
96	2	0.1	#REF!	1.26e6	0.2	3				12.5	0.1_12.5_T96_Repl3	0
96	2	0.1	#REF!	1.26e6	0.2	4				12.5	0.1_12.5_T96_Repl4	0
96	2	0.1	#REF!	1.26e6	0.2	5				12.5	0.1_12.5_T96_Repl5	0
96	2	0.1	#REF!	1.26e6	0.2	6				12.5	0.1_12.5_T96_Repl6	0
96	2	0.1	#REF!	1.26e6	0.2	7				12.5	0.1_12.5_T96_Repl7	0
96	2	0.1	#REF!	1.26e6	0.2	8				12.5	0.1_12.5_T96_Repl8	0
96	2	0.5	#REF!	1.26e6	0.2	1				12.5	0.5_12.5_T96_Repl1	0
96	2	0.5	#REF!	1.26e6	0.2	2				12.5	0.5_12.5_T96_Repl2	0
96	2	0.5	#REF!	1.26e6	0.2	3				12.5	0.5_12.5_T96_Repl3	0
96	2	0.5	#REF!	1.26e6	0.2	4				12.5	0.5_12.5_T96_Repl4	0
96	2	0.5	#REF!	1.26e6	0.2	5				12.5	0.5_12.5_T96_Repl5	0
96	2	0.5	#REF!	1.26e6	0.2	6				12.5	0.5_12.5_T96_Repl6	0
96	2	0.5	#REF!	1.26e6	0.2	7				12.5	0.5_12.5_T96_Repl7	0
96	2	0.5	#REF!	1.26e6	0.2	8				12.5	0.5_12.5_T96_Repl8	0
96	2	0.9	#REF!	1.26e6	0.2	1	27160000	271720000	0.0908726	12.5	0.9_12.5_T96_Repl1	298880000
96	2	0.9	#REF!	1.26e6	0.2	2	2360000	10447000	0.184274	12.5	0.9_12.5_T96_Repl2	12807000
96	2	0.9	#REF!	1.26e6	0.2	3	26860000	283280000	0.086606	12.5	0.9_12.5_T96_Repl3	310140000
96	2	0.9	#REF!	1.26e6	0.2	4	75640000	192660000	0.281923	12.5	0.9_12.5_T96_Repl4	268300000
96	2	0.9	#REF!	1.26e6	0.2	5	33100000	274080000	0.107754	12.5	0.9_12.5_T96_Repl5	307180000
96	2	0.9	#REF!	1.26e6	0.2	6	60200000	229940000	0.207486	12.5	0.9_12.5_T96_Repl6	290140000
96	2	0.9	#REF!	1.26e6	0.2	7	37420000	267020000	0.122914	12.5	0.9_12.5_T96_Repl7	304440000
96	2	0.9	#REF!	1.26e6	0.2	8	51920000	241700000	0.176827	12.5	0.9_12.5_T96_Repl8	293620000
96	2	0.1	0.00823362	1.26e6	0.2	1	393560000	0	1	25	0.1_25_T96_Repl1	393560000
96	2	0.1	0.00792254	1.26e6	0.2	2	391360000	60000	0.999847	25	0.1_25_T96_Repl2	391420000
96	2	0.1	0.00581077	1.26e6	0.2	3	75020000	4000	0.999947	25	0.1_25_T96_Repl3	75024000
96	2	0.1	0.00834162	1.26e6	0.2	4	1.28367e+08	13333.3	0.999896	25	0.1_25_T96_Repl4	1.2838e+08
96	2	0.1	0.00817603	1.26e6	0.2	5	195450000	10000	0.999949	25	0.1_25_T96_Repl5	195460000
96	2	0.1	0.0088554	1.26e6	0.2	6	194940000	10000	0.999949	25	0.1_25_T96_Repl6	194950000
96	2	0.1	0.0131775	1.26e6	0.2	7	392280000	0	1	25	0.1_25_T96_Repl7	392280000
96	2	0.1	0.00745156	1.26e6	0.2	8	394520000	0	1	25	0.1_25_T96_Repl8	394520000
96	2	0.5	0.0754949	1.26e6	0.2	1	3.88143e+07	1.21514e+07	0.761576	25	0.5_25_T96_Repl1	5.09657e+07
96	2	0.5	0.0884497	1.26e6	0.2	2	4400000	88395000	0.0474163	25	0.5_25_T96_Repl2	92795000
96	2	0.5	0.0655963	1.26e6	0.2	3	1.41143e+06	5.11914e+07	0.0268318	25	0.5_25_T96_Repl3	5.26029e+07
96	2	0.5	0.0705058	1.26e6	0.2	4	395000	3986000	0.0901621	25	0.5_25_T96_Repl4	4381000
96	2	0.5	0.0707065	1.26e6	0.2	5	409000	7472000	0.051897	25	0.5_25_T96_Repl5	7881000
96	2	0.5	0.0609945	1.26e6	0.2	6	72000	1400000	0.048913	25	0.5_25_T96_Repl6	1472000
96	2	0.5	0.0891308	1.26e6	0.2	7	6330000	85435000	0.0689805	25	0.5_25_T96_Repl7	91765000
96	2	0.5	0.0816867	1.26e6	0.2	8	4.67111e+06	3.61533e+07	0.114419	25	0.5_25_T96_Repl8	4.08244e+07
96	2	0.9	0.560266	1.26e6	0.2	1	11984000	58508000	0.170005	25	0.9_25_T96_Repl1	70492000
96	2	0.9	0.59449	1.26e6	0.2	2	29315000	55445000	0.345859	25	0.9_25_T96_Repl2	84760000
96	2	0.9	0.47169	1.26e6	0.2	3	2.90967e+07	2.53233e+07	0.534669	25	0.9_25_T96_Repl3	54420000
96	2	0.9	0.513196	1.26e6	0.2	4	18152500	25145000	0.419251	25	0.9_25_T96_Repl4	43297500
96	2	0.9	0.595217	1.26e6	0.2	5	17320000	100500000	0.147004	25	0.9_25_T96_Repl5	117820000
96	2	0.9	0.625798	1.26e6	0.2	6	8.88286e+06	4.26486e+07	0.172377	25	0.9_25_T96_Repl6	5.15314e+07
96	2	0.9	0.45683	1.26e6	0.2	7	23185000	63125000	0.268625	25	0.9_25_T96_Repl7	86310000
96	2	0.9	0.621403	1.26e6	0.2	8	23712000	44528000	0.347479	25	0.9_25_T96_Repl8	68240000
96	2	0.1	0.0104683	1.26e6	0.2	1	389860000	100000	0.999744	50	0.1_50_T96_Repl1	389960000
96	2	0.1	0.0092693	1.26e6	0.2	2	391240000	100000	0.999744	50	0.1_50_T96_Repl2	391340000
96	2	0.1	0.0108965	1.26e6	0.2	3	390060000	240000	0.999385	50	0.1_50_T96_Repl3	390300000
96	2	0.1	0.0175477	1.26e6	0.2	4	387940000	180000	0.999536	50	0.1_50_T96_Repl4	388120000
96	2	0.1	0.0100092	1.26e6	0.2	5	388300000	120000	0.999691	50	0.1_50_T96_Repl5	388420000
96	2	0.1	0.00883325	1.26e6	0.2	6	384280000	140000	0.999636	50	0.1_50_T96_Repl6	384420000
96	2	0.1	0.00754246	1.26e6	0.2	7	388660000	120000	0.999691	50	0.1_50_T96_Repl7	388780000
96	2	0.1	0.0107051	1.26e6	0.2	8	196170000	30000	0.999847	50	0.1_50_T96_Repl8	196200000
96	2	0.5	0.0740719	1.26e6	0.2	1	386460000	3280000	0.991584	50	0.5_50_T96_Repl1	389740000
96	2	0.5	0.0724231	1.26e6	0.2	2	389780000	2140000	0.99454	50	0.5_50_T96_Repl2	391920000
96	2	0.5	0.0563238	1.26e6	0.2	3	383360000	3920000	0.989878	50	0.5_50_T96_Repl3	387280000
96	2	0.5	0.0762176	1.26e6	0.2	4	381880000	4800000	0.987587	50	0.5_50_T96_Repl4	386680000
96	2	0.5	0.0685369	1.26e6	0.2	5	382240000	4740000	0.987751	50	0.5_50_T96_Repl5	386980000
96	2	0.5	0.0591125	1.26e6	0.2	6	274600000	57240000	0.827507	50	0.5_50_T96_Repl6	331840000
96	2	0.5	0.0875656	1.26e6	0.2	7	388280000	2560000	0.99345	50	0.5_50_T96_Repl7	390840000
96	2	0.5	0.0860958	1.26e6	0.2	8	380640000	5500000	0.985756	50	0.5_50_T96_Repl8	386140000
96	2	0.9	0.537768	1.26e6	0.2	1	390440000	840000	0.997853	50	0.9_50_T96_Repl1	391280000
96	2	0.9	0.542664	1.26e6	0.2	2	389000000	940000	0.997589	50	0.9_50_T96_Repl2	389940000
96	2	0.9	0.494675	1.26e6	0.2	3	376160000	6340000	0.983425	50	0.9_50_T96_Repl3	382500000
96	2	0.9	0.420982	1.26e6	0.2	4	329720000	29580000	0.917673	50	0.9_50_T96_Repl4	359300000
96	2	0.9	0.542522	1.26e6	0.2	5	262840000	71800000	0.785441	50	0.9_50_T96_Repl5	334640000
96	2	0.9	0.607605	1.26e6	0.2	6	388040000	1680000	0.995689	50	0.9_50_T96_Repl6	389720000
96	2	0.9	0.562925	1.26e6	0.2	7	371500000	7420000	0.980418	50	0.9_50_T96_Repl7	378920000
96	2	0.9	0.533498	1.26e6	0.2	8	384500000	3920000	0.989908	50	0.9_50_T96_Repl8	388420000
96	2	0.1	0.225289	1.26e7	2	1				12.5	0.1_12.5_T96_Repl1	0
96	2	0.1	0.154702	1.26e7	2	2				12.5	0.1_12.5_T96_Repl2	0
96	2	0.1	0.180966	1.26e7	2	3				12.5	0.1_12.5_T96_Repl3	0
96	2	0.1	0.232586	1.26e7	2	4				12.5	0.1_12.5_T96_Repl4	0
96	2	0.1	0.0946161	1.26e7	2	5				12.5	0.1_12.5_T96_Repl5	0
96	2	0.1	0.176357	1.26e7	2	6				12.5	0.1_12.5_T96_Repl6	0
96	2	0.1	0.227058	1.26e7	2	7				12.5	0.1_12.5_T96_Repl7	0
96	2	0.1	0.231577	1.26e7	2	8				12.5	0.1_12.5_T96_Repl8	0
96	2	0.5	0.489631	1.26e7	2	1				12.5	0.5_12.5_T96_Repl1	0
96	2	0.5	0.435403	1.26e7	2	2				12.5	0.5_12.5_T96_Repl2	0
96	2	0.5	0.385109	1.26e7	2	3				12.5	0.5_12.5_T96_Repl3	0
96	2	0.5	0.445766	1.26e7	2	4				12.5	0.5_12.5_T96_Repl4	0
96	2	0.5	0.474216	1.26e7	2	5				12.5	0.5_12.5_T96_Repl5	0
96	2	0.5	0.349575	1.26e7	2	6				12.5	0.5_12.5_T96_Repl6	0
96	2	0.5	0.429271	1.26e7	2	7	15920000	286400000	0.0526594	12.5	0.5_12.5_T96_Repl7	302320000
96	2	0.5	0.465279	1.26e7	2	8	16320000	292740000	0.0528053	12.5	0.5_12.5_T96_Repl8	309060000
96	2	0.9	0.834565	1.26e7	2	1	100340000	174920000	0.364528	12.5	0.9_12.5_T96_Repl1	275260000
96	2	0.9	0.844669	1.26e7	2	2	108900000	164420000	0.398434	12.5	0.9_12.5_T96_Repl2	273320000
96	2	0.9	0.8109	1.26e7	2	3	104380000	170500000	0.379729	12.5	0.9_12.5_T96_Repl3	274880000
96	2	0.9	0.833773	1.26e7	2	4	63520000	220980000	0.223269	12.5	0.9_12.5_T96_Repl4	284500000
96	2	0.9	0.841811	1.26e7	2	5	125900000	138820000	0.475597	12.5	0.9_12.5_T96_Repl5	264720000
96	2	0.9	0.895794	1.26e7	2	6	125640000	134680000	0.482637	12.5	0.9_12.5_T96_Repl6	260320000
96	2	0.9	0.896726	1.26e7	2	7	106200000	154640000	0.407146	12.5	0.9_12.5_T96_Repl7	260840000
96	2	0.9	0.901173	1.26e7	2	8	102140000	166400000	0.380353	12.5	0.9_12.5_T96_Repl8	268540000
96	2	0.1	0	1.26e7	2	1	820000	190880000	0.00427752	25	0.1_25_T96_Repl1	191700000
96	2	0.1	0	1.26e7	2	2	1.01333e+06	1.24827e+08	0.00805255	25	0.1_25_T96_Repl2	1.2584e+08
96	2	0.1	0	1.26e7	2	3	460000	92560000	0.00494517	25	0.1_25_T96_Repl3	93020000
96	2	0.1	0	1.26e7	2	4	640000	188070000	0.00339145	25	0.1_25_T96_Repl4	188710000
96	2	0.1	0	1.26e7	2	5	354286	5.19743e+07	0.00677041	25	0.1_25_T96_Repl5	5.23286e+07
96	2	0.1	0	1.26e7	2	6	406667	3.98378e+07	0.0101049	25	0.1_25_T96_Repl6	4.02444e+07
96	2	0.1	0	1.26e7	2	7	488000	72632000	0.00667396	25	0.1_25_T96_Repl7	73120000
96	2	0.1	0	1.26e7	2	8	485714	52420000	0.00918075	25	0.1_25_T96_Repl8	5.29057e+07
96	2	0.5	0	1.26e7	2	1	2460000	2.64533e+07	0.0850819	25	0.5_25_T96_Repl1	2.89133e+07
96	2	0.5	0	1.26e7	2	2	4.20571e+06	4.52686e+07	0.0850081	25	0.5_25_T96_Repl2	4.94743e+07
96	2	0.5	0	1.26e7	2	3	3885000	39322500	0.0899149	25	0.5_25_T96_Repl3	43207500
96	2	0.5	0	1.26e7	2	4	3.69556e+06	3.42867e+07	0.097297	25	0.5_25_T96_Repl4	3.79822e+07
96	2	0.5	0	1.26e7	2	5	3.59667e+06	2.38983e+07	0.130812	25	0.5_25_T96_Repl5	2.7495e+07
96	2	0.5	0	1.26e7	2	6	4.71429e+06	4.53429e+07	0.0941781	25	0.5_25_T96_Repl6	5.00571e+07
96	2	0.5	0	1.26e7	2	7	5976000	64504000	0.08479	25	0.5_25_T96_Repl7	70480000
96	2	0.5	0	1.26e7	2	8	1365000	14360000	0.0868045	25	0.5_25_T96_Repl8	15725000
96	2	0.9	0.0908726	1.26e7	2	1	4392000	4080000	0.518414	25	0.9_25_T96_Repl1	8472000
96	2	0.9	0.184274	1.26e7	2	2	17604000	16438000	0.517126	25	0.9_25_T96_Repl2	34042000
96	2	0.9	0.086606	1.26e7	2	3	2.62771e+07	23240000	0.530668	25	0.9_25_T96_Repl3	4.95171e+07
96	2	0.9	0.281923	1.26e7	2	4	43480000	42310000	0.506819	25	0.9_25_T96_Repl4	85790000
96	2	0.9	0.107754	1.26e7	2	5	2.02022e+07	1.79311e+07	0.529779	25	0.9_25_T96_Repl5	3.81333e+07
96	2	0.9	0.207486	1.26e7	2	6	2.06933e+07	1.70289e+07	0.548571	25	0.9_25_T96_Repl6	3.77222e+07
96	2	0.9	0.122914	1.26e7	2	7	25980000	2.26143e+07	0.534631	25	0.9_25_T96_Repl7	4.85943e+07
96	2	0.9	0.176827	1.26e7	2	8	31387500	12270000	0.718949	25	0.9_25_T96_Repl8	43657500
96	2	0.1	1	1.26e7	2	1	3800000	370900000	0.0101414	50	0.1_50_T96_Repl1	374700000
96	2	0.1	0.999847	1.26e7	2	2	7700000	364460000	0.02069	50	0.1_50_T96_Repl2	372160000
96	2	0.1	0.999947	1.26e7	2	3	15220000	348140000	0.0418868	50	0.1_50_T96_Repl3	363360000
96	2	0.1	0.999896	1.26e7	2	4	19600000	344360000	0.0538521	50	0.1_50_T96_Repl4	363960000
96	2	0.1	0.999949	1.26e7	2	5	14860000	353520000	0.0403388	50	0.1_50_T96_Repl5	368380000
96	2	0.1	0.999949	1.26e7	2	6	8180000	359400000	0.0222537	50	0.1_50_T96_Repl6	367580000
96	2	0.1	1	1.26e7	2	7	14720000	351740000	0.0401681	50	0.1_50_T96_Repl7	366460000
96	2	0.1	1	1.26e7	2	8	25040000	332060000	0.0701204	50	0.1_50_T96_Repl8	357100000
96	2	0.5	0.761576	1.26e7	2	1	160400000	169140000	0.486739	50	0.5_50_T96_Repl1	329540000
96	2	0.5	0.0474163	1.26e7	2	2	163880000	167740000	0.49418	50	0.5_50_T96_Repl2	331620000
96	2	0.5	0.0268318	1.26e7	2	3	144000000	183280000	0.43999	50	0.5_50_T96_Repl3	327280000
96	2	0.5	0.0901621	1.26e7	2	4	143340000	177860000	0.446264	50	0.5_50_T96_Repl4	321200000
96	2	0.5	0.051897	1.26e7	2	5	124000000	207700000	0.373832	50	0.5_50_T96_Repl5	331700000
96	2	0.5	0.048913	1.26e7	2	6	158880000	169540000	0.483771	50	0.5_50_T96_Repl6	328420000
96	2	0.5	0.0689805	1.26e7	2	7	123360000	204020000	0.37681	50	0.5_50_T96_Repl7	327380000
96	2	0.5	0.114419	1.26e7	2	8	163980000	161780000	0.503377	50	0.5_50_T96_Repl8	325760000
96	2	0.9	0.170005	1.26e7	2	1	354640000	14380000	0.961032	50	0.9_50_T96_Repl1	369020000
96	2	0.9	0.345859	1.26e7	2	2	351340000	14660000	0.959945	50	0.9_50_T96_Repl2	366000000
96	2	0.9	0.534669	1.26e7	2	3	328820000	31560000	0.912426	50	0.9_50_T96_Repl3	360380000
96	2	0.9	0.419251	1.26e7	2	4	257900000	81200000	0.760543	50	0.9_50_T96_Repl4	339100000
96	2	0.9	0.147004	1.26e7	2	5	343180000	19600000	0.945973	50	0.9_50_T96_Repl5	362780000
96	2	0.9	0.172377	1.26e7	2	6	307240000	45020000	0.872197	50	0.9_50_T96_Repl6	352260000
96	2	0.9	0.268625	1.26e7	2	7	278860000	58020000	0.827773	50	0.9_50_T96_Repl7	336880000
96	2	0.9	0.347479	1.26e7	2	8	300820000	44980000	0.869925	50	0.9_50_T96_Repl8	345800000
96	2	0.1	0.999744	2.72e6	0.4	1				12.5	0.1_12.5_T96_Repl1	0
96	2	0.1	0.999744	2.72e6	0.4	2				12.5	0.1_12.5_T96_Repl2	0
96	2	0.1	0.999385	2.72e6	0.4	3				12.5	0.1_12.5_T96_Repl3	0
96	2	0.1	0.999536	2.72e6	0.4	4				12.5	0.1_12.5_T96_Repl4	0
96	2	0.1	0.999691	2.72e6	0.4	5				12.5	0.1_12.5_T96_Repl5	0
96	2	0.1	0.999636	2.72e6	0.4	6				12.5	0.1_12.5_T96_Repl6	0
96	2	0.1	0.999691	2.72e6	0.4	7				12.5	0.1_12.5_T96_Repl7	0
96	2	0.1	0.999847	2.72e6	0.4	8				12.5	0.1_12.5_T96_Repl8	0
96	2	0.5	0.991584	2.72e6	0.4	1				12.5	0.5_12.5_T96_Repl1	0
96	2	0.5	0.99454	2.72e6	0.4	2				12.5	0.5_12.5_T96_Repl2	0
96	2	0.5	0.989878	2.72e6	0.4	3				12.5	0.5_12.5_T96_Repl3	0
96	2	0.5	0.987587	2.72e6	0.4	4				12.5	0.5_12.5_T96_Repl4	0
96	2	0.5	0.987751	2.72e6	0.4	5				12.5	0.5_12.5_T96_Repl5	0
96	2	0.5	0.827507	2.72e6	0.4	6				12.5	0.5_12.5_T96_Repl6	0
96	2	0.5	0.99345	2.72e6	0.4	7				12.5	0.5_12.5_T96_Repl7	0
96	2	0.5	0.985756	2.72e6	0.4	8				12.5	0.5_12.5_T96_Repl8	0
96	2	0.9	0.997853	2.72e6	0.4	1	46700000	242120000	0.161692	12.5	0.9_12.5_T96_Repl1	288820000
96	2	0.9	0.997589	2.72e6	0.4	2	58560000	204620000	0.222509	12.5	0.9_12.5_T96_Repl2	263180000
96	2	0.9	0.983425	2.72e6	0.4	3	48340000	233300000	0.171638	12.5	0.9_12.5_T96_Repl3	281640000
96	2	0.9	0.917673	2.72e6	0.4	4	32920000	240820000	0.12026	12.5	0.9_12.5_T96_Repl4	273740000
96	2	0.9	0.785441	2.72e6	0.4	5	59980000	210620000	0.221656	12.5	0.9_12.5_T96_Repl5	270600000
96	2	0.9	0.995689	2.72e6	0.4	6	42940000	250920000	0.146124	12.5	0.9_12.5_T96_Repl6	293860000
96	2	0.9	0.980418	2.72e6	0.4	7	64980000	208960000	0.237205	12.5	0.9_12.5_T96_Repl7	273940000
96	2	0.9	0.989908	2.72e6	0.4	8	38780000	260060000	0.129768	12.5	0.9_12.5_T96_Repl8	298840000
96	2	0.1	0	2.72e6	0.4	1	1368000	2042000	0.401173	25	0.1_25_T96_Repl1	3410000
96	2	0.1	0	2.72e6	0.4	2	92160000	231620000	0.284638	25	0.1_25_T96_Repl2	323780000
96	2	0.1	0	2.72e6	0.4	3	5080000	178880000	0.0276147	25	0.1_25_T96_Repl3	183960000
96	2	0.1	0	2.72e6	0.4	4	1.18067e+07	1.05647e+08	0.100522	25	0.1_25_T96_Repl4	1.17453e+08
96	2	0.1	0	2.72e6	0.4	5	21210000	156230000	0.119533	25	0.1_25_T96_Repl5	177440000
96	2	0.1	0	2.72e6	0.4	6	1.98533e+07	9.66133e+07	0.170464	25	0.1_25_T96_Repl6	1.16467e+08
96	2	0.1	0	2.72e6	0.4	7	63620000	5.44667e+07	0.538757	25	0.1_25_T96_Repl7	1.18087e+08
96	2	0.1	0	2.72e6	0.4	8	1.46667e+06	20620000	0.0664051	25	0.1_25_T96_Repl8	2.20867e+07
96	2	0.5	0	2.72e6	0.4	1	3.79333e+06	1.17847e+08	0.0311849	25	0.5_25_T96_Repl1	1.2164e+08
96	2	0.5	0	2.72e6	0.4	2	4360000	178700000	0.0238173	25	0.5_25_T96_Repl2	183060000
96	2	0.5	0	2.72e6	0.4	3	5.52667e+06	1.14573e+08	0.0460172	25	0.5_25_T96_Repl3	1.201e+08
96	2	0.5	0	2.72e6	0.4	4	9920000	168050000	0.0557397	25	0.5_25_T96_Repl4	177970000
96	2	0.5	0	2.72e6	0.4	5	4970000	176570000	0.0273769	25	0.5_25_T96_Repl5	181540000
96	2	0.5	0	2.72e6	0.4	6	3380000	85940000	0.0378415	25	0.5_25_T96_Repl6	89320000
96	2	0.5	0.0526594	2.72e6	0.4	7	3340000	117640000	0.0276079	25	0.5_25_T96_Repl7	120980000
96	2	0.5	0.0528053	2.72e6	0.4	8	1620000	4.90886e+07	0.0319473	25	0.5_25_T96_Repl8	5.07086e+07
96	2	0.9	0.364528	2.72e6	0.4	1	4700000	2.09585e+07	0.183175	25	0.9_25_T96_Repl1	2.56585e+07
96	2	0.9	0.398434	2.72e6	0.4	2	2.32933e+07	88940000	0.207544	25	0.9_25_T96_Repl2	1.12233e+08
96	2	0.9	0.379729	2.72e6	0.4	3	58480000	101920000	0.364589	25	0.9_25_T96_Repl3	160400000
96	2	0.9	0.223269	2.72e6	0.4	4	17615000	67165000	0.207773	25	0.9_25_T96_Repl4	84780000
96	2	0.9	0.475597	2.72e6	0.4	5	23730000	59095000	0.286508	25	0.9_25_T96_Repl5	82825000
96	2	0.9	0.482637	2.72e6	0.4	6	7.45857e+06	1.51429e+07	0.330004	25	0.9_25_T96_Repl6	2.26014e+07
96	2	0.9	0.407146	2.72e6	0.4	7	18065000	65175000	0.217023	25	0.9_25_T96_Repl7	83240000
96	2	0.9	0.380353	2.72e6	0.4	8	17185000	66145000	0.206228	25	0.9_25_T96_Repl8	83330000
96	2	0.1	0.00427752	2.72e6	0.4	1	98140000	805000	0.991864	50	0.1_50_T96_Repl1	98945000
96	2	0.1	0.00805255	2.72e6	0.4	2	98290000	910000	0.990827	50	0.1_50_T96_Repl2	99200000
96	2	0.1	0.00494517	2.72e6	0.4	3	96740000	1330000	0.986438	50	0.1_50_T96_Repl3	98070000
96	2	0.1	0.00339145	2.72e6	0.4	4	97930000	1430000	0.985608	50	0.1_50_T96_Repl4	99360000
96	2	0.1	0.00677041	2.72e6	0.4	5	98435000	805000	0.991888	50	0.1_50_T96_Repl5	99240000
96	2	0.1	0.0101049	2.72e6	0.4	6	78840000	432000	0.99455	50	0.1_50_T96_Repl6	79272000
96	2	0.1	0.00667396	2.72e6	0.4	7	1.29947e+08	1.75333e+06	0.986687	50	0.1_50_T96_Repl7	1.317e+08
96	2	0.1	0.00918075	2.72e6	0.4	8	77728000	1416000	0.982109	50	0.1_50_T96_Repl8	79144000
96	2	0.5	0.0850819	2.72e6	0.4	1	33300000	42590000	0.438793	50	0.5_50_T96_Repl1	75890000
96	2	0.5	0.0850081	2.72e6	0.4	2	23652000	39644000	0.373673	50	0.5_50_T96_Repl2	63296000
96	2	0.5	0.0899149	2.72e6	0.4	3	24544000	39988000	0.380338	50	0.5_50_T96_Repl3	64532000
96	2	0.5	0.097297	2.72e6	0.4	4	18764000	48216000	0.280143	50	0.5_50_T96_Repl4	66980000
96	2	0.5	0.130812	2.72e6	0.4	5	43850000	33850000	0.56435	50	0.5_50_T96_Repl5	77700000
96	2	0.5	0.0941781	2.72e6	0.4	6	3.81267e+07	6.28267e+07	0.377666	50	0.5_50_T96_Repl6	1.00953e+08
96	2	0.5	0.08479	2.72e6	0.4	7	282000000	53380000	0.840837	50	0.5_50_T96_Repl7	335380000
96	2	0.5	0.0868045	2.72e6	0.4	8	34295000	41235000	0.454058	50	0.5_50_T96_Repl8	75530000
96	2	0.9	0.518414	2.72e6	0.4	1	79325000	4460000	0.946769	50	0.9_50_T96_Repl1	83785000
96	2	0.9	0.517126	2.72e6	0.4	2	174730000	8630000	0.952934	50	0.9_50_T96_Repl2	183360000
96	2	0.9	0.530668	2.72e6	0.4	3	1.26367e+08	1900000	0.985187	50	0.9_50_T96_Repl3	1.28267e+08
96	2	0.9	0.506819	2.72e6	0.4	4	228680000	87380000	0.723534	50	0.9_50_T96_Repl4	316060000
96	2	0.9	0.529779	2.72e6	0.4	5	337860000	24340000	0.9328	50	0.9_50_T96_Repl5	362200000
96	2	0.9	0.548571	2.72e6	0.4	6	360660000	12300000	0.967021	50	0.9_50_T96_Repl6	372960000
96	2	0.9	0.534631	2.72e6	0.4	7	74720000	2.56867e+07	0.744174	50	0.9_50_T96_Repl7	1.00407e+08
96	2	0.9	0.718949	2.72e6	0.4	8	174350000	8230000	0.954924	50	0.9_50_T96_Repl8	182580000
96	2	0.1	0.0101414	5.86e6	0.9	1				12.5	0.1_12.5_T96_Repl1	0
96	2	0.1	0.02069	5.86e6	0.9	2				12.5	0.1_12.5_T96_Repl2	0
96	2	0.1	0.0418868	5.86e6	0.9	3				12.5	0.1_12.5_T96_Repl3	0
96	2	0.1	0.0538521	5.86e6	0.9	4				12.5	0.1_12.5_T96_Repl4	0
96	2	0.1	0.0403388	5.86e6	0.9	5				12.5	0.1_12.5_T96_Repl5	0
96	2	0.1	0.0222537	5.86e6	0.9	6				12.5	0.1_12.5_T96_Repl6	0
96	2	0.1	0.0401681	5.86e6	0.9	7				12.5	0.1_12.5_T96_Repl7	0
96	2	0.1	0.0701204	5.86e6	0.9	8				12.5	0.1_12.5_T96_Repl8	0
96	2	0.5	0.486739	5.86e6	0.9	1				12.5	0.5_12.5_T96_Repl1	0
96	2	0.5	0.49418	5.86e6	0.9	2				12.5	0.5_12.5_T96_Repl2	0
96	2	0.5	0.43999	5.86e6	0.9	3				12.5	0.5_12.5_T96_Repl3	0
96	2	0.5	0.446264	5.86e6	0.9	4				12.5	0.5_12.5_T96_Repl4	0
96	2	0.5	0.373832	5.86e6	0.9	5				12.5	0.5_12.5_T96_Repl5	0
96	2	0.5	0.483771	5.86e6	0.9	6				12.5	0.5_12.5_T96_Repl6	0
96	2	0.5	0.37681	5.86e6	0.9	7				12.5	0.5_12.5_T96_Repl7	0
96	2	0.5	0.503377	5.86e6	0.9	8				12.5	0.5_12.5_T96_Repl8	0
96	2	0.9	0.961032	5.86e6	0.9	1	67840000	212100000	0.242338	12.5	0.9_12.5_T96_Repl1	279940000
96	2	0.9	0.959945	5.86e6	0.9	2	90620000	195480000	0.316742	12.5	0.9_12.5_T96_Repl2	286100000
96	2	0.9	0.912426	5.86e6	0.9	3	53900000	227840000	0.191311	12.5	0.9_12.5_T96_Repl3	281740000
96	2	0.9	0.760543	5.86e6	0.9	4	66320000	214360000	0.236283	12.5	0.9_12.5_T96_Repl4	280680000
96	2	0.9	0.945973	5.86e6	0.9	5	90640000	182160000	0.332258	12.5	0.9_12.5_T96_Repl5	272800000
96	2	0.9	0.872197	5.86e6	0.9	6	96080000	172780000	0.357361	12.5	0.9_12.5_T96_Repl6	268860000
96	2	0.9	0.827773	5.86e6	0.9	7	60060000	225060000	0.210648	12.5	0.9_12.5_T96_Repl7	285120000
96	2	0.9	0.869925	5.86e6	0.9	8	93480000	177620000	0.344817	12.5	0.9_12.5_T96_Repl8	271100000
96	2	0.1	0	5.86e6	0.9	1	1860000	386920000	0.0047842	25	0.1_25_T96_Repl1	388780000
96	2	0.1	0	5.86e6	0.9	2	493333	1.26773e+08	0.00387638	25	0.1_25_T96_Repl2	1.27267e+08
96	2	0.1	0	5.86e6	0.9	3	990000	190470000	0.00517079	25	0.1_25_T96_Repl3	191460000
96	2	0.1	0	5.86e6	0.9	4	2120000	188520000	0.0111204	25	0.1_25_T96_Repl4	190640000
96	2	0.1	0	5.86e6	0.9	5	1.05333e+06	1.26313e+08	0.00827009	25	0.1_25_T96_Repl5	1.27367e+08
96	2	0.1	0	5.86e6	0.9	6	590000	94270000	0.00621969	25	0.1_25_T96_Repl6	94860000
96	2	0.1	0	5.86e6	0.9	7	525000	93895000	0.00556026	25	0.1_25_T96_Repl7	94420000
96	2	0.1	0	5.86e6	0.9	8	1180000	192430000	0.00609473	25	0.1_25_T96_Repl8	193610000
96	2	0.5	0	5.86e6	0.9	1	7170000	179480000	0.0384141	25	0.5_25_T96_Repl1	186650000
96	2	0.5	0	5.86e6	0.9	2	6370000	181630000	0.033883	25	0.5_25_T96_Repl2	188000000
96	2	0.5	0	5.86e6	0.9	3	3.78667e+06	121260000	0.030282	25	0.5_25_T96_Repl3	1.25047e+08
96	2	0.5	0	5.86e6	0.9	4	8440000	178630000	0.0451168	25	0.5_25_T96_Repl4	187070000
96	2	0.5	0	5.86e6	0.9	5	7070000	177140000	0.0383801	25	0.5_25_T96_Repl5	184210000
96	2	0.5	0	5.86e6	0.9	6	5640000	182100000	0.0300415	25	0.5_25_T96_Repl6	187740000
96	2	0.5	0	5.86e6	0.9	7	6.94667e+06	1.13973e+08	0.0574485	25	0.5_25_T96_Repl7	1.2092e+08
96	2	0.5	0	5.86e6	0.9	8	5175000	87735000	0.0556991	25	0.5_25_T96_Repl8	92910000
96	2	0.9	0.161692	5.86e6	0.9	1	21400000	3.51867e+07	0.378181	25	0.9_25_T96_Repl1	5.65867e+07
96	2	0.9	0.222509	5.86e6	0.9	2	29555000	51975000	0.362505	25	0.9_25_T96_Repl2	81530000
96	2	0.9	0.171638	5.86e6	0.9	3	21544000	45500000	0.321341	25	0.9_25_T96_Repl3	67044000
96	2	0.9	0.12026	5.86e6	0.9	4	2.89333e+07	82560000	0.259507	25	0.9_25_T96_Repl4	1.11493e+08
96	2	0.9	0.221656	5.86e6	0.9	5	4.34867e+07	6.54067e+07	0.399351	25	0.9_25_T96_Repl5	1.08893e+08
96	2	0.9	0.146124	5.86e6	0.9	6	5.18267e+07	5.60533e+07	0.48041	25	0.9_25_T96_Repl6	107880000
96	2	0.9	0.237205	5.86e6	0.9	7	62550000	101370000	0.381589	25	0.9_25_T96_Repl7	163920000
96	2	0.9	0.129768	5.86e6	0.9	8	24504000	43900000	0.358225	25	0.9_25_T96_Repl8	68404000
96	2	0.1	0.401173	5.86e6	0.9	1	92300000	241200000	0.276762	50	0.1_50_T96_Repl1	333500000
96	2	0.1	0.284638	5.86e6	0.9	2	35200000	319180000	0.0993284	50	0.1_50_T96_Repl2	354380000
96	2	0.1	0.0276147	5.86e6	0.9	3	56260000	289460000	0.162733	50	0.1_50_T96_Repl3	345720000
96	2	0.1	0.100522	5.86e6	0.9	4	120080000	197900000	0.377634	50	0.1_50_T96_Repl4	317980000
96	2	0.1	0.119533	5.86e6	0.9	5	22500000	344920000	0.0612378	50	0.1_50_T96_Repl5	367420000
96	2	0.1	0.170464	5.86e6	0.9	6	56380000	291840000	0.161909	50	0.1_50_T96_Repl6	348220000
96	2	0.1	0.538757	5.86e6	0.9	7	134020000	185440000	0.41952	50	0.1_50_T96_Repl7	319460000
96	2	0.1	0.0664051	5.86e6	0.9	8	130160000	199440000	0.394903	50	0.1_50_T96_Repl8	329600000
96	2	0.5	0.0311849	5.86e6	0.9	1	126480000	197560000	0.390322	50	0.5_50_T96_Repl1	324040000
96	2	0.5	0.0238173	5.86e6	0.9	2	108860000	224440000	0.326613	50	0.5_50_T96_Repl2	333300000
96	2	0.5	0.0460172	5.86e6	0.9	3	83400000	251400000	0.249104	50	0.5_50_T96_Repl3	334800000
96	2	0.5	0.0557397	5.86e6	0.9	4	130880000	194120000	0.402708	50	0.5_50_T96_Repl4	325000000
96	2	0.5	0.0273769	5.86e6	0.9	5	133600000	198320000	0.402507	50	0.5_50_T96_Repl5	331920000
96	2	0.5	0.0378415	5.86e6	0.9	6	98440000	232940000	0.297061	50	0.5_50_T96_Repl6	331380000
96	2	0.5	0.0276079	5.86e6	0.9	7	131740000	195060000	0.403121	50	0.5_50_T96_Repl7	326800000
96	2	0.5	0.0319473	5.86e6	0.9	8	151800000	168540000	0.473872	50	0.5_50_T96_Repl8	320340000
96	2	0.9	0.183175	5.86e6	0.9	1	280560000	59100000	0.826002	50	0.9_50_T96_Repl1	339660000
96	2	0.9	0.207544	5.86e6	0.9	2	281180000	57920000	0.829195	50	0.9_50_T96_Repl2	339100000
96	2	0.9	0.364589	5.86e6	0.9	3	252640000	76060000	0.768604	50	0.9_50_T96_Repl3	328700000
96	2	0.9	0.207773	5.86e6	0.9	4	279680000	62980000	0.816203	50	0.9_50_T96_Repl4	342660000
96	2	0.9	0.286508	5.86e6	0.9	5	289600000	59100000	0.830513	50	0.9_50_T96_Repl5	348700000
96	2	0.9	0.330004	5.86e6	0.9	6	338860000	24420000	0.932779	50	0.9_50_T96_Repl6	363280000
96	2	0.9	0.217023	5.86e6	0.9	7	324040000	33460000	0.906406	50	0.9_50_T96_Repl7	357500000
96	2	0.9	0.206228	5.86e6	0.9	8	363320000	10820000	0.97108	50	0.9_50_T96_Repl8	374140000
144	3	0.1	#REF!	1.26e6	0.2	1	392460000	140000	0.999643	12.5	0.1_12.5_T144_Repl1	392600000
144	3	0.1	#REF!	1.26e6	0.2	2	391700000	1320000	0.996641	12.5	0.1_12.5_T144_Repl2	393020000
144	3	0.1	#REF!	1.26e6	0.2	3	386600000	2780000	0.99286	12.5	0.1_12.5_T144_Repl3	389380000
144	3	0.1	#REF!	1.26e6	0.2	4	393940000	400000	0.998986	12.5	0.1_12.5_T144_Repl4	394340000
144	3	0.1	#REF!	1.26e6	0.2	5	394820000	240000	0.999392	12.5	0.1_12.5_T144_Repl5	395060000
144	3	0.1	#REF!	1.26e6	0.2	6	394180000	200000	0.999493	12.5	0.1_12.5_T144_Repl6	394380000
144	3	0.1	#REF!	1.26e6	0.2	7	394860000	160000	0.999595	12.5	0.1_12.5_T144_Repl7	395020000
144	3	0.1	#REF!	1.26e6	0.2	8	393480000	180000	0.999543	12.5	0.1_12.5_T144_Repl8	393660000
144	3	0.5	#REF!	1.26e6	0.2	1	12600000	162900000	0.0717949	12.5	0.5_12.5_T144_Repl1	175500000
144	3	0.5	#REF!	1.26e6	0.2	2	7430000	170470000	0.041765	12.5	0.5_12.5_T144_Repl2	177900000
144	3	0.5	#REF!	1.26e6	0.2	3	7230000	146240000	0.0471102	12.5	0.5_12.5_T144_Repl3	153470000
144	3	0.5	#REF!	1.26e6	0.2	4	9260000	167500000	0.0523874	12.5	0.5_12.5_T144_Repl4	176760000
144	3	0.5	#REF!	1.26e6	0.2	5	9490000	168420000	0.0533416	12.5	0.5_12.5_T144_Repl5	177910000
144	3	0.5	#REF!	1.26e6	0.2	6	11420000	163840000	0.0651603	12.5	0.5_12.5_T144_Repl6	175260000
144	3	0.5	#REF!	1.26e6	0.2	7	41110000	116900000	0.260173	12.5	0.5_12.5_T144_Repl7	158010000
144	3	0.5	#REF!	1.26e6	0.2	8	29360000	129400000	0.184933	12.5	0.5_12.5_T144_Repl8	158760000
144	3	0.9	#REF!	1.26e6	0.2	1	32540000	317680000	0.092913	12.5	0.9_12.5_T144_Repl1	350220000
144	3	0.9	#REF!	1.26e6	0.2	2	49420000	293260000	0.144216	12.5	0.9_12.5_T144_Repl2	342680000
144	3	0.9	#REF!	1.26e6	0.2	3	24680000	331640000	0.0692636	12.5	0.9_12.5_T144_Repl3	356320000
144	3	0.9	#REF!	1.26e6	0.2	4	85240000	217720000	0.281357	12.5	0.9_12.5_T144_Repl4	302960000
144	3	0.9	#REF!	1.26e6	0.2	5	33720000	312860000	0.0972936	12.5	0.9_12.5_T144_Repl5	346580000
144	3	0.9	#REF!	1.26e6	0.2	6	65620000	255460000	0.204373	12.5	0.9_12.5_T144_Repl6	321080000
144	3	0.9	#REF!	1.26e6	0.2	7	39680000	301940000	0.116152	12.5	0.9_12.5_T144_Repl7	341620000
144	3	0.9	0.954924	1.26e6	0.2	8	54560000	285460000	0.160461	12.5	0.9_12.5_T144_Repl8	340020000
144	3	0.1	0	1.26e6	0.2	1	395980000	0	1	25	0.1_25_T144_Repl1	395980000
144	3	0.1	0	1.26e6	0.2	2	394640000	0	1	25	0.1_25_T144_Repl2	394640000
144	3	0.1	0	1.26e6	0.2	3	395880000	160000	0.999596	25	0.1_25_T144_Repl3	396040000
144	3	0.1	0	1.26e6	0.2	4	396420000	20000	0.99995	25	0.1_25_T144_Repl4	396440000
144	3	0.1	0	1.26e6	0.2	5	396620000	0	1	25	0.1_25_T144_Repl5	396620000
144	3	0.1	0	1.26e6	0.2	6	394840000	0	1	25	0.1_25_T144_Repl6	394840000
144	3	0.1	0	1.26e6	0.2	7	396800000	0	1	25	0.1_25_T144_Repl7	396800000
144	3	0.1	0	1.26e6	0.2	8	396900000	20000	0.99995	25	0.1_25_T144_Repl8	396920000
144	3	0.5	0	1.26e6	0.2	1	157200000	142080000	0.525261	25	0.5_25_T144_Repl1	299280000
144	3	0.5	0	1.26e6	0.2	2	115330000	45790000	0.715802	25	0.5_25_T144_Repl2	161120000
144	3	0.5	0	1.26e6	0.2	3	97680000	61880000	0.612184	25	0.5_25_T144_Repl3	159560000
144	3	0.5	0	1.26e6	0.2	4	53070000	105250000	0.335207	25	0.5_25_T144_Repl4	158320000
144	3	0.5	0	1.26e6	0.2	5	222300000	97080000	0.696036	25	0.5_25_T144_Repl5	319380000
144	3	0.5	0	1.26e6	0.2	6	255940000	71600000	0.781401	25	0.5_25_T144_Repl6	327540000
144	3	0.5	0	1.26e6	0.2	7	176260000	134260000	0.567628	25	0.5_25_T144_Repl7	310520000
144	3	0.5	0	1.26e6	0.2	8	33830000	131460000	0.204671	25	0.5_25_T144_Repl8	165290000
144	3	0.9	0.242338	1.26e6	0.2	1	35640000	131090000	0.213759	25	0.9_25_T144_Repl1	166730000
144	3	0.9	0.316742	1.26e6	0.2	2	97860000	217640000	0.310174	25	0.9_25_T144_Repl2	315500000
144	3	0.9	0.191311	1.26e6	0.2	3	77200000	77830000	0.497968	25	0.9_25_T144_Repl3	155030000
144	3	0.9	0.236283	1.26e6	0.2	4	97700000	220680000	0.306866	25	0.9_25_T144_Repl4	318380000
144	3	0.9	0.332258	1.26e6	0.2	5	33130000	135780000	0.19614	25	0.9_25_T144_Repl5	168910000
144	3	0.9	0.357361	1.26e6	0.2	6	57320000	105330000	0.352413	25	0.9_25_T144_Repl6	162650000
144	3	0.9	0.210648	1.26e6	0.2	7	107640000	212820000	0.335892	25	0.9_25_T144_Repl7	320460000
144	3	0.9	0.344817	1.26e6	0.2	8	120680000	187120000	0.392073	25	0.9_25_T144_Repl8	307800000
144	3	0.1	0.0047842	1.26e6	0.2	1	181350000	40000	0.999779	50	0.1_50_T144_Repl1	181390000
144	3	0.1	0.00387638	1.26e6	0.2	2	392140000	20000	0.999949	50	0.1_50_T144_Repl2	392160000
144	3	0.1	0.00517079	1.26e6	0.2	3	183040000	60000	0.999672	50	0.1_50_T144_Repl3	183100000
144	3	0.1	0.0111204	1.26e6	0.2	4	187190000	0	1	50	0.1_50_T144_Repl4	187190000
144	3	0.1	0.00827009	1.26e6	0.2	5	372380000	0	1	50	0.1_50_T144_Repl5	372380000
144	3	0.1	0.00621969	1.26e6	0.2	6	194020000	0	1	50	0.1_50_T144_Repl6	194020000
144	3	0.1	0.00556026	1.26e6	0.2	7	189470000	10000	0.999947	50	0.1_50_T144_Repl7	189480000
144	3	0.1	0.00609473	1.26e6	0.2	8	195470000	0	1	50	0.1_50_T144_Repl8	195470000
144	3	0.5	0.0384141	1.26e6	0.2	1	394180000	280000	0.99929	50	0.5_50_T144_Repl1	394460000
144	3	0.5	0.033883	1.26e6	0.2	2	386620000	200000	0.999483	50	0.5_50_T144_Repl2	386820000
144	3	0.5	0.030282	1.26e6	0.2	3	385920000	1140000	0.997055	50	0.5_50_T144_Repl3	387060000
144	3	0.5	0.0451168	1.26e6	0.2	4	382980000	1880000	0.995115	50	0.5_50_T144_Repl4	384860000
144	3	0.5	0.0383801	1.26e6	0.2	5	384340000	760000	0.998026	50	0.5_50_T144_Repl5	385100000
144	3	0.5	0.0300415	1.26e6	0.2	6	130970000	30820000	0.809506	50	0.5_50_T144_Repl6	161790000
144	3	0.5	0.0574485	1.26e6	0.2	7	389780000	220000	0.999436	50	0.5_50_T144_Repl7	390000000
144	3	0.5	0.0556991	1.26e6	0.2	8	387240000	1560000	0.995988	50	0.5_50_T144_Repl8	388800000
144	3	0.9	0.378181	1.26e6	0.2	1	392120000	80000	0.999796	50	0.9_50_T144_Repl1	392200000
144	3	0.9	0.362505	1.26e6	0.2	2	385960000	80000	0.999793	50	0.9_50_T144_Repl2	386040000
144	3	0.9	0.321341	1.26e6	0.2	3	368680000	8720000	0.976895	50	0.9_50_T144_Repl3	377400000
144	3	0.9	0.259507	1.26e6	0.2	4	257000000	65560000	0.796751	50	0.9_50_T144_Repl4	322560000
144	3	0.9	0.399351	1.26e6	0.2	5	180860000	131580000	0.578863	50	0.9_50_T144_Repl5	312440000
144	3	0.9	0.48041	1.26e6	0.2	6	387820000	300000	0.999227	50	0.9_50_T144_Repl6	388120000
144	3	0.9	0.381589	1.26e6	0.2	7	367340000	7840000	0.979103	50	0.9_50_T144_Repl7	375180000
144	3	0.9	0.358225	1.26e6	0.2	8	392540000	220000	0.99944	50	0.9_50_T144_Repl8	392760000
144	3	0.1	0.276762	1.26e7	2	1	7660000	301900000	0.0247448	12.5	0.1_12.5_T144_Repl1	309560000
144	3	0.1	0.0993284	1.26e7	2	2	3380000	142840000	0.0231159	12.5	0.1_12.5_T144_Repl2	146220000
144	3	0.1	0.162733	1.26e7	2	3	4340000	292880000	0.014602	12.5	0.1_12.5_T144_Repl3	297220000
144	3	0.1	0.377634	1.26e7	2	4	8730000	133560000	0.0613536	12.5	0.1_12.5_T144_Repl4	142290000
144	3	0.1	0.0612378	1.26e7	2	5	4180000	146850000	0.0276766	12.5	0.1_12.5_T144_Repl5	151030000
144	3	0.1	0.161909	1.26e7	2	6	3480000	144140000	0.023574	12.5	0.1_12.5_T144_Repl6	147620000
144	3	0.1	0.41952	1.26e7	2	7	25310000	119350000	0.174962	12.5	0.1_12.5_T144_Repl7	144660000
144	3	0.1	0.394903	1.26e7	2	8	13120000	131640000	0.0906328	12.5	0.1_12.5_T144_Repl8	144760000
144	3	0.5	0.390322	1.26e7	2	1	9420000	316840000	0.0288727	12.5	0.5_12.5_T144_Repl1	326260000
144	3	0.5	0.326613	1.26e7	2	2	9140000	340340000	0.0261531	12.5	0.5_12.5_T144_Repl2	349480000
144	3	0.5	0.249104	1.26e7	2	3	7200000	350400000	0.0201342	12.5	0.5_12.5_T144_Repl3	357600000
144	3	0.5	0.402708	1.26e7	2	4	14020000	337140000	0.0399248	12.5	0.5_12.5_T144_Repl4	351160000
144	3	0.5	0.402507	1.26e7	2	5	17060000	332200000	0.0488461	12.5	0.5_12.5_T144_Repl5	349260000
144	3	0.5	0.297061	1.26e7	2	6	14660000	339020000	0.0414499	12.5	0.5_12.5_T144_Repl6	353680000
144	3	0.5	0.403121	1.26e7	2	7	18440000	339660000	0.051494	12.5	0.5_12.5_T144_Repl7	358100000
144	3	0.5	0.473872	1.26e7	2	8	20320000	328900000	0.0581868	12.5	0.5_12.5_T144_Repl8	349220000
144	3	0.9	0.826002	1.26e7	2	1	97440000	196360000	0.331654	12.5	0.9_12.5_T144_Repl1	293800000
144	3	0.9	0.829195	1.26e7	2	2	123060000	172560000	0.416278	12.5	0.9_12.5_T144_Repl2	295620000
144	3	0.9	0.768604	1.26e7	2	3	103700000	184860000	0.359371	12.5	0.9_12.5_T144_Repl3	288560000
144	3	0.9	0.816203	1.26e7	2	4	62260000	236860000	0.208144	12.5	0.9_12.5_T144_Repl4	299120000
144	3	0.9	0.830513	1.26e7	2	5	137860000	156540000	0.468274	12.5	0.9_12.5_T144_Repl5	294400000
144	3	0.9	0.932779	1.26e7	2	6	135260000	158760000	0.460037	12.5	0.9_12.5_T144_Repl6	294020000
144	3	0.9	0.906406	1.26e7	2	7	111120000	187780000	0.371763	12.5	0.9_12.5_T144_Repl7	298900000
144	3	0.9	0.97108	1.26e7	2	8	111540000	190680000	0.369069	12.5	0.9_12.5_T144_Repl8	302220000
144	3	0.1	0.999643	1.26e7	2	1	32320000	111790000	0.224273	25	0.1_25_T144_Repl1	144110000
144	3	0.1	0.996641	1.26e7	2	2	75360000	65430000	0.535265	25	0.1_25_T144_Repl2	140790000
144	3	0.1	0.99286	1.26e7	2	3	61710000	79230000	0.437846	25	0.1_25_T144_Repl3	140940000
144	3	0.1	0.998986	1.26e7	2	4	61180000	77820000	0.440144	25	0.1_25_T144_Repl4	139000000
144	3	0.1	0.999392	1.26e7	2	5	54350000	87150000	0.384099	25	0.1_25_T144_Repl5	141500000
144	3	0.1	0.999493	1.26e7	2	6	66830000	73190000	0.477289	25	0.1_25_T144_Repl6	140020000
144	3	0.1	0.999595	1.26e7	2	7	54040000	86720000	0.383916	25	0.1_25_T144_Repl7	140760000
144	3	0.1	0.999543	1.26e7	2	8	74870000	64790000	0.536088	25	0.1_25_T144_Repl8	139660000
144	3	0.5	0.0717949	1.26e7	2	1	30160000	318860000	0.0864134	25	0.5_25_T144_Repl1	349020000
144	3	0.5	0.041765	1.26e7	2	2	198960000	122200000	0.619504	25	0.5_25_T144_Repl2	321160000
144	3	0.5	0.0471102	1.26e7	2	3	365100000	11200000	0.970237	25	0.5_25_T144_Repl3	376300000
144	3	0.5	0.0523874	1.26e7	2	4	19700000	318240000	0.0582944	25	0.5_25_T144_Repl4	337940000
144	3	0.5	0.0533416	1.26e7	2	5	34920000	305400000	0.102609	25	0.5_25_T144_Repl5	340320000
144	3	0.5	0.0651603	1.26e7	2	6	21300000	333040000	0.0601118	25	0.5_25_T144_Repl6	354340000
144	3	0.5	0.260173	1.26e7	2	7	18560000	327220000	0.0536757	25	0.5_25_T144_Repl7	345780000
144	3	0.5	0.184933	1.26e7	2	8	23160000	326820000	0.0661752	25	0.5_25_T144_Repl8	349980000
144	3	0.9	0.092913	1.26e7	2	1	116580000	189500000	0.380881	25	0.9_25_T144_Repl1	306080000
144	3	0.9	0.144216	1.26e7	2	2	111160000	191320000	0.367495	25	0.9_25_T144_Repl2	302480000
144	3	0.9	0.0692636	1.26e7	2	3	98000000	198220000	0.330835	25	0.9_25_T144_Repl3	296220000
144	3	0.9	0.281357	1.26e7	2	4	87240000	201960000	0.30166	25	0.9_25_T144_Repl4	289200000
144	3	0.9	0.0972936	1.26e7	2	5	91680000	196760000	0.317848	25	0.9_25_T144_Repl5	288440000
144	3	0.9	0.204373	1.26e7	2	6	93120000	189360000	0.329652	25	0.9_25_T144_Repl6	282480000
144	3	0.9	0.116152	1.26e7	2	7	89320000	194760000	0.314418	25	0.9_25_T144_Repl7	284080000
144	3	0.9	0.160461	1.26e7	2	8	149400000	128380000	0.537836	25	0.9_25_T144_Repl8	277780000
144	3	0.1	1	1.26e7	2	1	48360000	96680000	0.333425	50	0.1_50_T144_Repl1	145040000
144	3	0.1	1	1.26e7	2	2	33300000	65400000	0.337386	50	0.1_50_T144_Repl2	98700000
144	3	0.1	0.999596	1.26e7	2	3	18940000	143650000	0.116489	50	0.1_50_T144_Repl3	162590000
144	3	0.1	0.99995	1.26e7	2	4	66280000	248520000	0.210546	50	0.1_50_T144_Repl4	314800000
144	3	0.1	1	1.26e7	2	5	23120000	137190000	0.144221	50	0.1_50_T144_Repl5	160310000
144	3	0.1	1	1.26e7	2	6	14290000	146510000	0.0888682	50	0.1_50_T144_Repl6	160800000
144	3	0.1	1	1.26e7	2	7	15040000	148650000	0.091881	50	0.1_50_T144_Repl7	163690000
144	3	0.1	0.99995	1.26e7	2	8	15050000	149230000	0.0916119	50	0.1_50_T144_Repl8	164280000
144	3	0.5	0.525261	1.26e7	2	1	123920000	187120000	0.398405	50	0.5_50_T144_Repl1	311040000
144	3	0.5	0.715802	1.26e7	2	2	139400000	182380000	0.433215	50	0.5_50_T144_Repl2	321780000
144	3	0.5	0.612184	1.26e7	2	3	114180000	204960000	0.357774	50	0.5_50_T144_Repl3	319140000
144	3	0.5	0.335207	1.26e7	2	4	114940000	208260000	0.355631	50	0.5_50_T144_Repl4	323200000
144	3	0.5	0.696036	1.26e7	2	5	101080000	228180000	0.306991	50	0.5_50_T144_Repl5	329260000
144	3	0.5	0.781401	1.26e7	2	6	138920000	188580000	0.424183	50	0.5_50_T144_Repl6	327500000
144	3	0.5	0.567628	1.26e7	2	7	102880000	220620000	0.318022	50	0.5_50_T144_Repl7	323500000
144	3	0.5	0.204671	1.26e7	2	8	145540000	172960000	0.456954	50	0.5_50_T144_Repl8	318500000
144	3	0.9	0.213759	1.26e7	2	1	348040000	18480000	0.94958	50	0.9_50_T144_Repl1	366520000
144	3	0.9	0.310174	1.26e7	2	2	341680000	20200000	0.94418	50	0.9_50_T144_Repl2	361880000
144	3	0.9	0.497968	1.26e7	2	3	319040000	34760000	0.901752	50	0.9_50_T144_Repl3	353800000
144	3	0.9	0.306866	1.26e7	2	4	226120000	99660000	0.694088	50	0.9_50_T144_Repl4	325780000
144	3	0.9	0.19614	1.26e7	2	5	337840000	24080000	0.933466	50	0.9_50_T144_Repl5	361920000
144	3	0.9	0.352413	1.26e7	2	6	301760000	46960000	0.865336	50	0.9_50_T144_Repl6	348720000
144	3	0.9	0.335892	1.26e7	2	7	251380000	76060000	0.767713	50	0.9_50_T144_Repl7	327440000
144	3	0.9	0.392073	1.26e7	2	8	287740000	52200000	0.846443	50	0.9_50_T144_Repl8	339940000
144	3	0.1	0.999779	2.72e6	0.4	1	6320000	358720000	0.0173132	12.5	0.1_12.5_T144_Repl1	365040000
144	3	0.1	0.999949	2.72e6	0.4	2	8440000	357440000	0.0230677	12.5	0.1_12.5_T144_Repl2	365880000
144	3	0.1	0.999672	2.72e6	0.4	3	7900000	328160000	0.0235077	12.5	0.1_12.5_T144_Repl3	336060000
144	3	0.1	1	2.72e6	0.4	4	28780000	315140000	0.0836823	12.5	0.1_12.5_T144_Repl4	343920000
144	3	0.1	1	2.72e6	0.4	5	393680000	0	1	12.5	0.1_12.5_T144_Repl5	393680000
144	3	0.1	1	2.72e6	0.4	6	8340000	357360000	0.0228056	12.5	0.1_12.5_T144_Repl6	365700000
144	3	0.1	0.999947	2.72e6	0.4	7	8840000	356720000	0.0241821	12.5	0.1_12.5_T144_Repl7	365560000
144	3	0.1	1	2.72e6	0.4	8	7720000	353120000	0.0213945	12.5	0.1_12.5_T144_Repl8	360840000
144	3	0.5	0.99929	2.72e6	0.4	1	10620000	351380000	0.029337	12.5	0.5_12.5_T144_Repl1	362000000
144	3	0.5	0.999483	2.72e6	0.4	2	11980000	351560000	0.0329537	12.5	0.5_12.5_T144_Repl2	363540000
144	3	0.5	0.997055	2.72e6	0.4	3	14280000	341080000	0.0401846	12.5	0.5_12.5_T144_Repl3	355360000
144	3	0.5	0.995115	2.72e6	0.4	4	11760000	348060000	0.032683	12.5	0.5_12.5_T144_Repl4	359820000
144	3	0.5	0.998026	2.72e6	0.4	5	10260000	358100000	0.0278532	12.5	0.5_12.5_T144_Repl5	368360000
144	3	0.5	0.809506	2.72e6	0.4	6	13980000	343840000	0.0390699	12.5	0.5_12.5_T144_Repl6	357820000
144	3	0.5	0.999436	2.72e6	0.4	7	15520000	339560000	0.0437085	12.5	0.5_12.5_T144_Repl7	355080000
144	3	0.5	0.995988	2.72e6	0.4	8	11460000	342160000	0.0324077	12.5	0.5_12.5_T144_Repl8	353620000
144	3	0.9	0.999796	2.72e6	0.4	1	25880000	313720000	0.0762073	12.5	0.9_12.5_T144_Repl1	339600000
144	3	0.9	0.999793	2.72e6	0.4	2	50540000	270620000	0.157367	12.5	0.9_12.5_T144_Repl2	321160000
144	3	0.9	0.976895	2.72e6	0.4	3	34300000	293420000	0.104663	12.5	0.9_12.5_T144_Repl3	327720000
144	3	0.9	0.796751	2.72e6	0.4	4	30600000	304400000	0.0913433	12.5	0.9_12.5_T144_Repl4	335000000
144	3	0.9	0.578863	2.72e6	0.4	5	47800000	265360000	0.152638	12.5	0.9_12.5_T144_Repl5	313160000
144	3	0.9	0.999227	2.72e6	0.4	6	25180000	323580000	0.0721986	12.5	0.9_12.5_T144_Repl6	348760000
144	3	0.9	0.979103	2.72e6	0.4	7	45220000	281440000	0.138431	12.5	0.9_12.5_T144_Repl7	326660000
144	3	0.9	0.99944	2.72e6	0.4	8	24960000	326740000	0.0709696	12.5	0.9_12.5_T144_Repl8	351700000
144	3	0.1	0.0247448	2.72e6	0.4	1	64760000	239180000	0.213068	25	0.1_25_T144_Repl1	303940000
144	3	0.1	0.0231159	2.72e6	0.4	2	66160000	240620000	0.215659	25	0.1_25_T144_Repl2	306780000
144	3	0.1	0.014602	2.72e6	0.4	3	13920000	332220000	0.0402149	25	0.1_25_T144_Repl3	346140000
144	3	0.1	0.0613536	2.72e6	0.4	4	13620000	346860000	0.037783	25	0.1_25_T144_Repl4	360480000
144	3	0.1	0.0276766	2.72e6	0.4	5	15660000	341880000	0.0437993	25	0.1_25_T144_Repl5	357540000
144	3	0.1	0.023574	2.72e6	0.4	6	22400000	333880000	0.0628719	25	0.1_25_T144_Repl6	356280000
144	3	0.1	0.174962	2.72e6	0.4	7	77720000	222080000	0.259239	25	0.1_25_T144_Repl7	299800000
144	3	0.1	0.0906328	2.72e6	0.4	8	8764000	3068000	0.740703	25	0.1_25_T144_Repl8	11832000
144	3	0.5	0.0288727	2.72e6	0.4	1	59180000	271800000	0.178802	25	0.5_25_T144_Repl1	330980000
144	3	0.5	0.0261531	2.72e6	0.4	2	219100000	99360000	0.687998	25	0.5_25_T144_Repl2	318460000
144	3	0.5	0.0201342	2.72e6	0.4	3	79000000	245520000	0.243436	25	0.5_25_T144_Repl3	324520000
144	3	0.5	0.0399248	2.72e6	0.4	4	27740000	318240000	0.080178	25	0.5_25_T144_Repl4	345980000
144	3	0.5	0.0488461	2.72e6	0.4	5	34700000	306260000	0.101771	25	0.5_25_T144_Repl5	340960000
144	3	0.5	0.0414499	2.72e6	0.4	6	60440000	274320000	0.180547	25	0.5_25_T144_Repl6	334760000
144	3	0.5	0.051494	2.72e6	0.4	7	86720000	224800000	0.278377	25	0.5_25_T144_Repl7	311520000
144	3	0.5	0.0581868	2.72e6	0.4	8	26260000	319280000	0.075997	25	0.5_25_T144_Repl8	345540000
144	3	0.9	0.331654	2.72e6	0.4	1	19580000	332800000	0.055565	25	0.9_25_T144_Repl1	352380000
144	3	0.9	0.416278	2.72e6	0.4	2	51660000	290440000	0.151008	25	0.9_25_T144_Repl2	342100000
144	3	0.9	0.359371	2.72e6	0.4	3	68500000	237720000	0.223695	25	0.9_25_T144_Repl3	306220000
144	3	0.9	0.208144	2.72e6	0.4	4	26960000	318040000	0.0781449	25	0.9_25_T144_Repl4	345000000
144	3	0.9	0.468274	2.72e6	0.4	5	57480000	273320000	0.173761	25	0.9_25_T144_Repl5	330800000
144	3	0.9	0.460037	2.72e6	0.4	6	52600000	267860000	0.164139	25	0.9_25_T144_Repl6	320460000
144	3	0.9	0.371763	2.72e6	0.4	7	41340000	301020000	0.12075	25	0.9_25_T144_Repl7	342360000
144	3	0.9	0.369069	2.72e6	0.4	8	35260000	308320000	0.102625	25	0.9_25_T144_Repl8	343580000
144	3	0.1	0.224273	2.72e6	0.4	1	392540000	120000	0.999694	50	0.1_50_T144_Repl1	392660000
144	3	0.1	0.535265	2.72e6	0.4	2	391140000	60000	0.999847	50	0.1_50_T144_Repl2	391200000
144	3	0.1	0.437846	2.72e6	0.4	3	393720000	60000	0.999848	50	0.1_50_T144_Repl3	393780000
144	3	0.1	0.440144	2.72e6	0.4	4	393400000	40000	0.999898	50	0.1_50_T144_Repl4	393440000
144	3	0.1	0.384099	2.72e6	0.4	5	389340000	40000	0.999897	50	0.1_50_T144_Repl5	389380000
144	3	0.1	0.477289	2.72e6	0.4	6	386320000	80000	0.999793	50	0.1_50_T144_Repl6	386400000
144	3	0.1	0.383916	2.72e6	0.4	7	390460000	60000	0.999846	50	0.1_50_T144_Repl7	390520000
144	3	0.1	0.536088	2.72e6	0.4	8	392060000	60000	0.999847	50	0.1_50_T144_Repl8	392120000
144	3	0.5	0.0864134	2.72e6	0.4	1	216740000	100260000	0.683722	50	0.5_50_T144_Repl1	317000000
144	3	0.5	0.619504	2.72e6	0.4	2	307940000	38140000	0.889794	50	0.5_50_T144_Repl2	346080000
144	3	0.5	0.970237	2.72e6	0.4	3	298340000	40980000	0.879229	50	0.5_50_T144_Repl3	339320000
144	3	0.5	0.0582944	2.72e6	0.4	4	339700000	22920000	0.936793	50	0.5_50_T144_Repl4	362620000
144	3	0.5	0.102609	2.72e6	0.4	5	307240000	38060000	0.889777	50	0.5_50_T144_Repl5	345300000
144	3	0.5	0.0601118	2.72e6	0.4	6	220880000	109960000	0.667634	50	0.5_50_T144_Repl6	330840000
144	3	0.5	0.0536757	2.72e6	0.4	7	254540000	64820000	0.797032	50	0.5_50_T144_Repl7	319360000
144	3	0.5	0.0661752	2.72e6	0.4	8	212660000	105480000	0.668448	50	0.5_50_T144_Repl8	318140000
144	3	0.9	0.380881	2.72e6	0.4	1	367220000	10140000	0.973129	50	0.9_50_T144_Repl1	377360000
144	3	0.9	0.367495	2.72e6	0.4	2	340840000	21920000	0.939574	50	0.9_50_T144_Repl2	362760000
144	3	0.9	0.330835	2.72e6	0.4	3	382680000	2280000	0.994077	50	0.9_50_T144_Repl3	384960000
144	3	0.9	0.30166	2.72e6	0.4	4	172740000	129260000	0.571987	50	0.9_50_T144_Repl4	302000000
144	3	0.9	0.317848	2.72e6	0.4	5	309440000	32240000	0.905643	50	0.9_50_T144_Repl5	341680000
144	3	0.9	0.329652	2.72e6	0.4	6	347340000	15120000	0.958285	50	0.9_50_T144_Repl6	362460000
144	3	0.9	0.314418	2.72e6	0.4	7	253800000	77920000	0.765103	50	0.9_50_T144_Repl7	331720000
144	3	0.9	0.537836	2.72e6	0.4	8	357560000	11740000	0.96821	50	0.9_50_T144_Repl8	369300000
144	3	0.1	0.333425	5.86e6	0.9	1	9590000	123180000	0.0722302	12.5	0.1_12.5_T144_Repl1	132770000
144	3	0.1	0.337386	5.86e6	0.9	2	9080000	125380000	0.0675294	12.5	0.1_12.5_T144_Repl2	134460000
144	3	0.1	0.116489	5.86e6	0.9	3	4610000	108870000	0.0406239	12.5	0.1_12.5_T144_Repl3	113480000
144	3	0.1	0.210546	5.86e6	0.9	4	8040000	250900000	0.0310497	12.5	0.1_12.5_T144_Repl4	258940000
144	3	0.1	0.144221	5.86e6	0.9	5	15400000	270240000	0.053914	12.5	0.1_12.5_T144_Repl5	285640000
144	3	0.1	0.0888682	5.86e6	0.9	6	6520000	131440000	0.0472601	12.5	0.1_12.5_T144_Repl6	137960000
144	3	0.1	0.091881	5.86e6	0.9	7	15560000	125730000	0.110128	12.5	0.1_12.5_T144_Repl7	141290000
144	3	0.1	0.0916119	5.86e6	0.9	8	23970000	113690000	0.174125	12.5	0.1_12.5_T144_Repl8	137660000
144	3	0.5	0.398405	5.86e6	0.9	1	15060000	327740000	0.0439323	12.5	0.5_12.5_T144_Repl1	342800000
144	3	0.5	0.433215	5.86e6	0.9	2	14820000	335140000	0.0423477	12.5	0.5_12.5_T144_Repl2	349960000
144	3	0.5	0.357774	5.86e6	0.9	3	11020000	324980000	0.0327976	12.5	0.5_12.5_T144_Repl3	336000000
144	3	0.5	0.355631	5.86e6	0.9	4	13160000	325000000	0.0389165	12.5	0.5_12.5_T144_Repl4	338160000
144	3	0.5	0.306991	5.86e6	0.9	5	9640000	340140000	0.0275602	12.5	0.5_12.5_T144_Repl5	349780000
144	3	0.5	0.424183	5.86e6	0.9	6	9000000	347540000	0.0252426	12.5	0.5_12.5_T144_Repl6	356540000
144	3	0.5	0.318022	5.86e6	0.9	7	14000000	337800000	0.0397953	12.5	0.5_12.5_T144_Repl7	351800000
144	3	0.5	0.456954	5.86e6	0.9	8	20480000	331680000	0.0581554	12.5	0.5_12.5_T144_Repl8	352160000
144	3	0.9	0.94958	5.86e6	0.9	1	56880000	257640000	0.180847	12.5	0.9_12.5_T144_Repl1	314520000
144	3	0.9	0.94418	5.86e6	0.9	2	85240000	222900000	0.276628	12.5	0.9_12.5_T144_Repl2	308140000
144	3	0.9	0.901752	5.86e6	0.9	3	52700000	258560000	0.169312	12.5	0.9_12.5_T144_Repl3	311260000
144	3	0.9	0.694088	5.86e6	0.9	4	53680000	234120000	0.186518	12.5	0.9_12.5_T144_Repl4	287800000
144	3	0.9	0.933466	5.86e6	0.9	5	89240000	190540000	0.318965	12.5	0.9_12.5_T144_Repl5	279780000
144	3	0.9	0.865336	5.86e6	0.9	6	90940000	203480000	0.308878	12.5	0.9_12.5_T144_Repl6	294420000
144	3	0.9	0.767713	5.86e6	0.9	7	42460000	282660000	0.130598	12.5	0.9_12.5_T144_Repl7	325120000
144	3	0.9	0.846443	5.86e6	0.9	8	87260000	233920000	0.271686	12.5	0.9_12.5_T144_Repl8	321180000
144	3	0.1	0.0173132	5.86e6	0.9	1	66750000	72880000	0.478049	25	0.1_25_T144_Repl1	139630000
144	3	0.1	0.0230677	5.86e6	0.9	2	314920000	24500000	0.927818	25	0.1_25_T144_Repl2	339420000
144	3	0.1	0.0235077	5.86e6	0.9	3	78260000	56970000	0.578718	25	0.1_25_T144_Repl3	135230000
144	3	0.1	0.0836823	5.86e6	0.9	4	70060000	65340000	0.51743	25	0.1_25_T144_Repl4	135400000
144	3	0.1	1	5.86e6	0.9	5	125770000	24920000	0.834627	25	0.1_25_T144_Repl5	150690000
144	3	0.1	0.0228056	5.86e6	0.9	6	80000000	54930000	0.5929	25	0.1_25_T144_Repl6	134930000
144	3	0.1	0.0241821	5.86e6	0.9	7	102540000	148500000	0.408461	25	0.1_25_T144_Repl7	251040000
144	3	0.1	0.0213945	5.86e6	0.9	8	61380000	78000000	0.440379	25	0.1_25_T144_Repl8	139380000
144	3	0.5	0.029337	5.86e6	0.9	1	25660000	300380000	0.078702	25	0.5_25_T144_Repl1	326040000
144	3	0.5	0.0329537	5.86e6	0.9	2	23600000	297660000	0.0734607	25	0.5_25_T144_Repl2	321260000
144	3	0.5	0.0401846	5.86e6	0.9	3	17100000	307860000	0.0526219	25	0.5_25_T144_Repl3	324960000
144	3	0.5	0.032683	5.86e6	0.9	4	15220000	320800000	0.0452949	25	0.5_25_T144_Repl4	336020000
144	3	0.5	0.0278532	5.86e6	0.9	5	31970000	117360000	0.21409	25	0.5_25_T144_Repl5	149330000
144	3	0.5	0.0390699	5.86e6	0.9	6	17320000	326720000	0.050343	25	0.5_25_T144_Repl6	344040000
144	3	0.5	0.0437085	5.86e6	0.9	7	21340000	326720000	0.0613113	25	0.5_25_T144_Repl7	348060000
144	3	0.5	0.0324077	5.86e6	0.9	8	23780000	314980000	0.0701972	25	0.5_25_T144_Repl8	338760000
144	3	0.9	0.0762073	5.86e6	0.9	1	50660000	279460000	0.153459	25	0.9_25_T144_Repl1	330120000
144	3	0.9	0.157367	5.86e6	0.9	2	50860000	269280000	0.158868	25	0.9_25_T144_Repl2	320140000
144	3	0.9	0.104663	5.86e6	0.9	3	45820000	279060000	0.141037	25	0.9_25_T144_Repl3	324880000
144	3	0.9	0.0913433	5.86e6	0.9	4	28960000	307400000	0.0860982	25	0.9_25_T144_Repl4	336360000
144	3	0.9	0.152638	5.86e6	0.9	5	61380000	247120000	0.198963	25	0.9_25_T144_Repl5	308500000
144	3	0.9	0.0721986	5.86e6	0.9	6	78860000	218800000	0.264933	25	0.9_25_T144_Repl6	297660000
144	3	0.9	0.138431	5.86e6	0.9	7	44640000	275540000	0.139422	25	0.9_25_T144_Repl7	320180000
144	3	0.9	0.0709696	5.86e6	0.9	8	38800000	291280000	0.117547	25	0.9_25_T144_Repl8	330080000
144	3	0.1	0.213068	5.86e6	0.9	1	74360000	249580000	0.229549	50	0.1_50_T144_Repl1	323940000
144	3	0.1	0.215659	5.86e6	0.9	2	28640000	326660000	0.0806079	50	0.1_50_T144_Repl2	355300000
144	3	0.1	0.0402149	5.86e6	0.9	3	38620000	309100000	0.111066	50	0.1_50_T144_Repl3	347720000
144	3	0.1	0.037783	5.86e6	0.9	4	125900000	180300000	0.411169	50	0.1_50_T144_Repl4	306200000
144	3	0.1	0.0437993	5.86e6	0.9	5	28820000	320560000	0.082489	50	0.1_50_T144_Repl5	349380000
144	3	0.1	0.0628719	5.86e6	0.9	6	36560000	303580000	0.107485	50	0.1_50_T144_Repl6	340140000
144	3	0.1	0.259239	5.86e6	0.9	7	98880000	206100000	0.324218	50	0.1_50_T144_Repl7	304980000
144	3	0.1	0.740703	5.86e6	0.9	8	102960000	217080000	0.32171	50	0.1_50_T144_Repl8	320040000
144	3	0.5	0.178802	5.86e6	0.9	1	83380000	244080000	0.254627	50	0.5_50_T144_Repl1	327460000
144	3	0.5	0.687998	5.86e6	0.9	2	99500000	225100000	0.306531	50	0.5_50_T144_Repl2	324600000
144	3	0.5	0.243436	5.86e6	0.9	3	81220000	248260000	0.24651	50	0.5_50_T144_Repl3	329480000
144	3	0.5	0.080178	5.86e6	0.9	4	124880000	193280000	0.392507	50	0.5_50_T144_Repl4	318160000
144	3	0.5	0.101771	5.86e6	0.9	5	142860000	180660000	0.44158	50	0.5_50_T144_Repl5	323520000
144	3	0.5	0.180547	5.86e6	0.9	6	85820000	235520000	0.267069	50	0.5_50_T144_Repl6	321340000
144	3	0.5	0.278377	5.86e6	0.9	7	108480000	211900000	0.338598	50	0.5_50_T144_Repl7	320380000
144	3	0.5	0.075997	5.86e6	0.9	8	125280000	187060000	0.401101	50	0.5_50_T144_Repl8	312340000
144	3	0.9	0.055565	5.86e6	0.9	1	237460000	79580000	0.748991	50	0.9_50_T144_Repl1	317040000
144	3	0.9	0.151008	5.86e6	0.9	2	232840000	88400000	0.724816	50	0.9_50_T144_Repl2	321240000
144	3	0.9	0.223695	5.86e6	0.9	3	210520000	108320000	0.660268	50	0.9_50_T144_Repl3	318840000
144	3	0.9	0.0781449	5.86e6	0.9	4	253400000	74700000	0.772326	50	0.9_50_T144_Repl4	328100000
144	3	0.9	0.173761	5.86e6	0.9	5	261740000	67180000	0.795756	50	0.9_50_T144_Repl5	328920000
144	3	0.9	0.164139	5.86e6	0.9	6	320260000	31960000	0.909261	50	0.9_50_T144_Repl6	352220000
144	3	0.9	0.12075	5.86e6	0.9	7	293840000	43740000	0.870431	50	0.9_50_T144_Repl7	337580000
144	3	0.9	0.102625	5.86e6	0.9	8	352640000	13680000	0.962656	50	0.9_50_T144_Repl8	366320000
192	4	0.1	0.999694	1.26e6	0.2	1	396100000	0	1	12.5	0.1_12.5_T192_Repl1	396100000
192	4	0.1	0.999847	1.26e6	0.2	2	390760000	2400000	0.993896	12.5	0.1_12.5_T192_Repl2	393160000
192	4	0.1	0.999848	1.26e6	0.2	3	378740000	5860000	0.984763	12.5	0.1_12.5_T192_Repl3	384600000
192	4	0.1	0.999898	1.26e6	0.2	4	396700000	200000	0.999496	12.5	0.1_12.5_T192_Repl4	396900000
192	4	0.1	0.999897	1.26e6	0.2	5	396360000	80000	0.999798	12.5	0.1_12.5_T192_Repl5	396440000
192	4	0.1	0.999793	1.26e6	0.2	6	395420000	280000	0.999292	12.5	0.1_12.5_T192_Repl6	395700000
192	4	0.1	0.999846	1.26e6	0.2	7	397000000	40000	0.999899	12.5	0.1_12.5_T192_Repl7	397040000
192	4	0.1	0.999847	1.26e6	0.2	8	396100000	180000	0.999546	12.5	0.1_12.5_T192_Repl8	396280000
192	4	0.5	0.683722	1.26e6	0.2	1	19460000	344880000	0.0534116	12.5	0.5_12.5_T192_Repl1	364340000
192	4	0.5	0.889794	1.26e6	0.2	2	32970000	129530000	0.202892	12.5	0.5_12.5_T192_Repl2	162500000
192	4	0.5	0.879229	1.26e6	0.2	3	18460000	159920000	0.103487	12.5	0.5_12.5_T192_Repl3	178380000
192	4	0.5	0.936793	1.26e6	0.2	4	34720000	128730000	0.21242	12.5	0.5_12.5_T192_Repl4	163450000
192	4	0.5	0.889777	1.26e6	0.2	5	27360000	332860000	0.0759536	12.5	0.5_12.5_T192_Repl5	360220000
192	4	0.5	0.667634	1.26e6	0.2	6	19570000	155880000	0.111542	12.5	0.5_12.5_T192_Repl6	175450000
192	4	0.5	0.797032	1.26e6	0.2	7	60300000	274840000	0.179925	12.5	0.5_12.5_T192_Repl7	335140000
192	4	0.5	0.668448	1.26e6	0.2	8	28860000	329960000	0.0804303	12.5	0.5_12.5_T192_Repl8	358820000
192	4	0.9	0.973129	1.26e6	0.2	1	18860000	351400000	0.0509372	12.5	0.9_12.5_T192_Repl1	370260000
192	4	0.9	0.939574	1.26e6	0.2	2	37880000	314300000	0.107559	12.5	0.9_12.5_T192_Repl2	352180000
192	4	0.9	0.994077	1.26e6	0.2	3	29340000	135520000	0.177969	12.5	0.9_12.5_T192_Repl3	164860000
192	4	0.9	0.571987	1.26e6	0.2	4	57950000	104160000	0.357473	12.5	0.9_12.5_T192_Repl4	162110000
192	4	0.9	0.905643	1.26e6	0.2	5	28200000	143610000	0.164135	12.5	0.9_12.5_T192_Repl5	171810000
192	4	0.9	0.958285	1.26e6	0.2	6	36680000	312660000	0.104998	12.5	0.9_12.5_T192_Repl6	349340000
192	4	0.9	0.765103	1.26e6	0.2	7	28560000	137960000	0.171511	12.5	0.9_12.5_T192_Repl7	166520000
192	4	0.9	0.96821	1.26e6	0.2	8	78620000	253840000	0.23648	12.5	0.9_12.5_T192_Repl8	332460000
192	4	0.1	0.0722302	1.26e6	0.2	1	396480000	0	1	25	0.1_25_T192_Repl1	396480000
192	4	0.1	0.0675294	1.26e6	0.2	2	397320000	0	1	25	0.1_25_T192_Repl2	397320000
192	4	0.1	0.0406239	1.26e6	0.2	3	397100000	140000	0.999648	25	0.1_25_T192_Repl3	397240000
192	4	0.1	0.0310497	1.26e6	0.2	4	397300000	60000	0.999849	25	0.1_25_T192_Repl4	397360000
192	4	0.1	0.053914	1.26e6	0.2	5	397820000	0	1	25	0.1_25_T192_Repl5	397820000
192	4	0.1	0.0472601	1.26e6	0.2	6	397240000	0	1	25	0.1_25_T192_Repl6	397240000
192	4	0.1	0.110128	1.26e6	0.2	7	397700000	40000	0.999899	25	0.1_25_T192_Repl7	397740000
192	4	0.1	0.174125	1.26e6	0.2	8	398220000	20000	0.99995	25	0.1_25_T192_Repl8	398240000
192	4	0.5	0.0439323	1.26e6	0.2	1	78760000	237260000	0.249225	25	0.5_25_T192_Repl1	316020000
192	4	0.5	0.0423477	1.26e6	0.2	2	132840000	170960000	0.437261	25	0.5_25_T192_Repl2	303800000
192	4	0.5	0.0327976	1.26e6	0.2	3	109120000	203100000	0.349497	25	0.5_25_T192_Repl3	312220000
192	4	0.5	0.0389165	1.26e6	0.2	4	54400000	279780000	0.162787	25	0.5_25_T192_Repl4	334180000
192	4	0.5	0.0275602	1.26e6	0.2	5	137100000	171080000	0.44487	25	0.5_25_T192_Repl5	308180000
192	4	0.5	0.0252426	1.26e6	0.2	6	172820000	136820000	0.558132	25	0.5_25_T192_Repl6	309640000
192	4	0.5	0.0397953	1.26e6	0.2	7	109880000	199380000	0.3553	25	0.5_25_T192_Repl7	309260000
192	4	0.5	0.0581554	1.26e6	0.2	8	61660000	276740000	0.18221	25	0.5_25_T192_Repl8	338400000
192	4	0.9	0.180847	1.26e6	0.2	1	76780000	252940000	0.232864	25	0.9_25_T192_Repl1	329720000
192	4	0.9	0.276628	1.26e6	0.2	2	54700000	274560000	0.16613	25	0.9_25_T192_Repl2	329260000
192	4	0.9	0.169312	1.26e6	0.2	3	138900000	168180000	0.452325	25	0.9_25_T192_Repl3	307080000
192	4	0.9	0.186518	1.26e6	0.2	4	62560000	250540000	0.199808	25	0.9_25_T192_Repl4	313100000
192	4	0.9	0.318965	1.26e6	0.2	5	31100000	319300000	0.0887557	25	0.9_25_T192_Repl5	350400000
192	4	0.9	0.308878	1.26e6	0.2	6	60980000	269100000	0.184743	25	0.9_25_T192_Repl6	330080000
192	4	0.9	0.130598	1.26e6	0.2	7	58180000	270200000	0.177173	25	0.9_25_T192_Repl7	328380000
192	4	0.9	0.271686	1.26e6	0.2	8	79580000	237420000	0.251041	25	0.9_25_T192_Repl8	317000000
192	4	0.1	0.478049	1.26e6	0.2	1	194070000	0	1	50	0.1_50_T192_Repl1	194070000
192	4	0.1	0.927818	1.26e6	0.2	2	384100000	0	1	50	0.1_50_T192_Repl2	384100000
192	4	0.1	0.578718	1.26e6	0.2	3	193810000	0	1	50	0.1_50_T192_Repl3	193810000
192	4	0.1	0.51743	1.26e6	0.2	4	386560000	0	1	50	0.1_50_T192_Repl4	386560000
192	4	0.1	0.834627	1.26e6	0.2	5	91045000	0	1	50	0.1_50_T192_Repl5	91045000
192	4	0.1	0.5929	1.26e6	0.2	6	194310000	0	1	50	0.1_50_T192_Repl6	194310000
192	4	0.1	0.408461	1.26e6	0.2	7	188140000	0	1	50	0.1_50_T192_Repl7	188140000
192	4	0.1	0.440379	1.26e6	0.2	8	383400000	0	1	50	0.1_50_T192_Repl8	383400000
192	4	0.5	0.078702	1.26e6	0.2	1	391560000	280000	0.999285	50	0.5_50_T192_Repl1	391840000
192	4	0.5	0.0734607	1.26e6	0.2	2	392840000	20000	0.999949	50	0.5_50_T192_Repl2	392860000
192	4	0.5	0.0526219	1.26e6	0.2	3	391400000	860000	0.997808	50	0.5_50_T192_Repl3	392260000
192	4	0.5	0.0452949	1.26e6	0.2	4	389860000	980000	0.997493	50	0.5_50_T192_Repl4	390840000
192	4	0.5	0.21409	1.26e6	0.2	5	391300000	180000	0.99954	50	0.5_50_T192_Repl5	391480000
192	4	0.5	0.050343	1.26e6	0.2	6	214200000	93500000	0.696133	50	0.5_50_T192_Repl6	307700000
192	4	0.5	0.0613113	1.26e6	0.2	7	391340000	0	1	50	0.5_50_T192_Repl7	391340000
192	4	0.5	0.0701972	1.26e6	0.2	8	388480000	1660000	0.995745	50	0.5_50_T192_Repl8	390140000
192	4	0.9	0.153459	1.26e6	0.2	1	393280000	0	1	50	0.9_50_T192_Repl1	393280000
192	4	0.9	0.158868	1.26e6	0.2	2	389880000	0	1	50	0.9_50_T192_Repl2	389880000
192	4	0.9	0.141037	1.26e6	0.2	3	366120000	10920000	0.971038	50	0.9_50_T192_Repl3	377040000
192	4	0.9	0.0860982	1.26e6	0.2	4	172220000	131560000	0.566923	50	0.9_50_T192_Repl4	303780000
192	4	0.9	0.198963	1.26e6	0.2	5	106100000	209860000	0.335802	50	0.9_50_T192_Repl5	315960000
192	4	0.9	0.264933	1.26e6	0.2	6	391800000	80000	0.999796	50	0.9_50_T192_Repl6	391880000
192	4	0.9	0.139422	1.26e6	0.2	7	371320000	5540000	0.9853	50	0.9_50_T192_Repl7	376860000
192	4	0.9	0.117547	1.26e6	0.2	8	393000000	60000	0.999847	50	0.9_50_T192_Repl8	393060000
192	4	0.1	0.229549	1.26e7	2	1	55720000	283740000	0.164143	12.5	0.1_12.5_T192_Repl1	339460000
192	4	0.1	0.0806079	1.26e7	2	2	28030000	140140000	0.166677	12.5	0.1_12.5_T192_Repl2	168170000
192	4	0.1	0.111066	1.26e7	2	3	16010000	157330000	0.0923618	12.5	0.1_12.5_T192_Repl3	173340000
192	4	0.1	0.411169	1.26e7	2	4	38560000	307460000	0.111439	12.5	0.1_12.5_T192_Repl4	346020000
192	4	0.1	0.082489	1.26e7	2	5	43420000	300140000	0.126383	12.5	0.1_12.5_T192_Repl5	343560000
192	4	0.1	0.107485	1.26e7	2	6	33180000	316820000	0.0948	12.5	0.1_12.5_T192_Repl6	350000000
192	4	0.1	0.324218	1.26e7	2	7	25320000	327060000	0.0718542	12.5	0.1_12.5_T192_Repl7	352380000
192	4	0.1	0.32171	1.26e7	2	8	21880000	334140000	0.0614572	12.5	0.1_12.5_T192_Repl8	356020000
192	4	0.5	0.254627	1.26e7	2	1	9280000	338160000	0.0267096	12.5	0.5_12.5_T192_Repl1	347440000
192	4	0.5	0.306531	1.26e7	2	2	17100000	325880000	0.0498571	12.5	0.5_12.5_T192_Repl2	342980000
192	4	0.5	0.24651	1.26e7	2	3	28810000	122490000	0.190416	12.5	0.5_12.5_T192_Repl3	151300000
192	4	0.5	0.392507	1.26e7	2	4	15610000	157780000	0.0900283	12.5	0.5_12.5_T192_Repl4	173390000
192	4	0.5	0.44158	1.26e7	2	5	18780000	147970000	0.112624	12.5	0.5_12.5_T192_Repl5	166750000
192	4	0.5	0.267069	1.26e7	2	6	29880000	307260000	0.0886279	12.5	0.5_12.5_T192_Repl6	337140000
192	4	0.5	0.338598	1.26e7	2	7	28780000	315420000	0.0836142	12.5	0.5_12.5_T192_Repl7	344200000
192	4	0.5	0.401101	1.26e7	2	8	16300000	347680000	0.0447827	12.5	0.5_12.5_T192_Repl8	363980000
192	4	0.9	0.748991	1.26e7	2	1	76500000	242160000	0.240068	12.5	0.9_12.5_T192_Repl1	318660000
192	4	0.9	0.724816	1.26e7	2	2	84900000	198420000	0.299661	12.5	0.9_12.5_T192_Repl2	283320000
192	4	0.9	0.660268	1.26e7	2	3	117080000	200720000	0.368408	12.5	0.9_12.5_T192_Repl3	317800000
192	4	0.9	0.772326	1.26e7	2	4	40640000	286540000	0.124213	12.5	0.9_12.5_T192_Repl4	327180000
192	4	0.9	0.795756	1.26e7	2	5	97020000	169860000	0.363534	12.5	0.9_12.5_T192_Repl5	266880000
192	4	0.9	0.909261	1.26e7	2	6	110060000	182740000	0.375888	12.5	0.9_12.5_T192_Repl6	292800000
192	4	0.9	0.870431	1.26e7	2	7	85580000	214560000	0.285134	12.5	0.9_12.5_T192_Repl7	300140000
192	4	0.9	0.962656	1.26e7	2	8	90300000	212600000	0.298118	12.5	0.9_12.5_T192_Repl8	302900000
192	4	0.1	1	1.26e7	2	1	46140000	304060000	0.131753	25	0.1_25_T192_Repl1	350200000
192	4	0.1	0.993896	1.26e7	2	2	68180000	263920000	0.2053	25	0.1_25_T192_Repl2	332100000
192	4	0.1	0.984763	1.26e7	2	3	62420000	270420000	0.187538	25	0.1_25_T192_Repl3	332840000
192	4	0.1	0.999496	1.26e7	2	4	79440000	247360000	0.243084	25	0.1_25_T192_Repl4	326800000
192	4	0.1	0.999798	1.26e7	2	5	67580000	267620000	0.201611	25	0.1_25_T192_Repl5	335200000
192	4	0.1	0.999292	1.26e7	2	6	78180000	251640000	0.237038	25	0.1_25_T192_Repl6	329820000
192	4	0.1	0.999899	1.26e7	2	7	61180000	277240000	0.180781	25	0.1_25_T192_Repl7	338420000
192	4	0.1	0.999546	1.26e7	2	8	61180000	272200000	0.183514	25	0.1_25_T192_Repl8	333380000
192	4	0.5	0.0534116	1.26e7	2	1	44340000	300020000	0.128761	25	0.5_25_T192_Repl1	344360000
192	4	0.5	0.202892	1.26e7	2	2	139900000	172140000	0.44834	25	0.5_25_T192_Repl2	312040000
192	4	0.5	0.103487	1.26e7	2	3	323740000	33460000	0.906327	25	0.5_25_T192_Repl3	357200000
192	4	0.5	0.21242	1.26e7	2	4	22040000	332800000	0.0621125	25	0.5_25_T192_Repl4	354840000
192	4	0.5	0.0759536	1.26e7	2	5	26980000	323460000	0.0769889	25	0.5_25_T192_Repl5	350440000
192	4	0.5	0.111542	1.26e7	2	6	26100000	330220000	0.0732488	25	0.5_25_T192_Repl6	356320000
192	4	0.5	0.179925	1.26e7	2	7	21900000	332840000	0.0617354	25	0.5_25_T192_Repl7	354740000
192	4	0.5	0.0804303	1.26e7	2	8	26180000	326300000	0.0742737	25	0.5_25_T192_Repl8	352480000
192	4	0.9	0.0509372	1.26e7	2	1	179320000	138840000	0.563616	25	0.9_25_T192_Repl1	318160000
192	4	0.9	0.107559	1.26e7	2	2	153680000	167160000	0.478993	25	0.9_25_T192_Repl2	320840000
192	4	0.9	0.177969	1.26e7	2	3	127480000	190780000	0.400553	25	0.9_25_T192_Repl3	318260000
192	4	0.9	0.357473	1.26e7	2	4	120320000	190900000	0.386608	25	0.9_25_T192_Repl4	311220000
192	4	0.9	0.164135	1.26e7	2	5	128720000	179520000	0.417597	25	0.9_25_T192_Repl5	308240000
192	4	0.9	0.104998	1.26e7	2	6	114140000	191020000	0.374033	25	0.9_25_T192_Repl6	305160000
192	4	0.9	0.171511	1.26e7	2	7	119740000	187700000	0.389474	25	0.9_25_T192_Repl7	307440000
192	4	0.9	0.23648	1.26e7	2	8	122220000	164940000	0.425616	25	0.9_25_T192_Repl8	287160000
192	4	0.1	1	1.26e7	2	1	29320000	332000000	0.0811469	50	0.1_50_T192_Repl1	361320000
192	4	0.1	1	1.26e7	2	2	39000	19000	0.672414	50	0.1_50_T192_Repl2	58000
192	4	0.1	0.999648	1.26e7	2	3	34360000	330760000	0.094106	50	0.1_50_T192_Repl3	365120000
192	4	0.1	0.999849	1.26e7	2	4	39040000	315560000	0.110096	50	0.1_50_T192_Repl4	354600000
192	4	0.1	1	1.26e7	2	5	43640000	310880000	0.123096	50	0.1_50_T192_Repl5	354520000
192	4	0.1	1	1.26e7	2	6	18280000	350660000	0.0495474	50	0.1_50_T192_Repl6	368940000
192	4	0.1	0.999899	1.26e7	2	7	26700000	335060000	0.0738058	50	0.1_50_T192_Repl7	361760000
192	4	0.1	0.99995	1.26e7	2	8	41220000	311320000	0.116923	50	0.1_50_T192_Repl8	352540000
192	4	0.5	0.249225	1.26e7	2	1	55850000	111260000	0.334211	50	0.5_50_T192_Repl1	167110000
192	4	0.5	0.437261	1.26e7	2	2	122800000	216880000	0.361517	50	0.5_50_T192_Repl2	339680000
192	4	0.5	0.349497	1.26e7	2	3	110440000	223420000	0.330797	50	0.5_50_T192_Repl3	333860000
192	4	0.5	0.162787	1.26e7	2	4	90280000	241480000	0.272124	50	0.5_50_T192_Repl4	331760000
192	4	0.5	0.44487	1.26e7	2	5	82120000	253100000	0.244973	50	0.5_50_T192_Repl5	335220000
192	4	0.5	0.558132	1.26e7	2	6	114460000	184400000	0.382989	50	0.5_50_T192_Repl6	298860000
192	4	0.5	0.3553	1.26e7	2	7	83100000	249980000	0.24949	50	0.5_50_T192_Repl7	333080000
192	4	0.5	0.18221	1.26e7	2	8	139980000	185240000	0.430416	50	0.5_50_T192_Repl8	325220000
192	4	0.9	0.232864	1.26e7	2	1	340660000	21060000	0.941778	50	0.9_50_T192_Repl1	361720000
192	4	0.9	0.16613	1.26e7	2	2	329300000	19360000	0.944473	50	0.9_50_T192_Repl2	348660000
192	4	0.9	0.452325	1.26e7	2	3	277940000	57340000	0.828979	50	0.9_50_T192_Repl3	335280000
192	4	0.9	0.199808	1.26e7	2	4	203240000	118140000	0.632398	50	0.9_50_T192_Repl4	321380000
192	4	0.9	0.0887557	1.26e7	2	5	327840000	23940000	0.931946	50	0.9_50_T192_Repl5	351780000
192	4	0.9	0.184743	1.26e7	2	6	264440000	73400000	0.782737	50	0.9_50_T192_Repl6	337840000
192	4	0.9	0.177173	1.26e7	2	7	242500000	71840000	0.771458	50	0.9_50_T192_Repl7	314340000
192	4	0.9	0.251041	1.26e7	2	8	252620000	71460000	0.779499	50	0.9_50_T192_Repl8	324080000
192	4	0.1	1	2.72e6	0.4	1	11260000	140890000	0.0740059	12.5	0.1_12.5_T192_Repl1	152150000
192	4	0.1	1	2.72e6	0.4	2	11040000	350140000	0.0305665	12.5	0.1_12.5_T192_Repl2	361180000
192	4	0.1	1	2.72e6	0.4	3	43930000	96950000	0.311826	12.5	0.1_12.5_T192_Repl3	140880000
192	4	0.1	1	2.72e6	0.4	4	44020000	302680000	0.126969	12.5	0.1_12.5_T192_Repl4	346700000
192	4	0.1	1	2.72e6	0.4	5	395940000	0	1	12.5	0.1_12.5_T192_Repl5	395940000
192	4	0.1	1	2.72e6	0.4	6	11020000	352440000	0.0303197	12.5	0.1_12.5_T192_Repl6	363460000
192	4	0.1	1	2.72e6	0.4	7	8140000	357240000	0.0222782	12.5	0.1_12.5_T192_Repl7	365380000
192	4	0.1	1	2.72e6	0.4	8	6600000	363420000	0.0178369	12.5	0.1_12.5_T192_Repl8	370020000
192	4	0.5	0.999285	2.72e6	0.4	1	13440000	344900000	0.0375063	12.5	0.5_12.5_T192_Repl1	358340000
192	4	0.5	0.999949	2.72e6	0.4	2	10640000	169720000	0.0589931	12.5	0.5_12.5_T192_Repl2	180360000
192	4	0.5	0.997808	2.72e6	0.4	3	15840000	162440000	0.088849	12.5	0.5_12.5_T192_Repl3	178280000
192	4	0.5	0.997493	2.72e6	0.4	4	15700000	347000000	0.0432865	12.5	0.5_12.5_T192_Repl4	362700000
192	4	0.5	0.99954	2.72e6	0.4	5	12590000	166930000	0.0701315	12.5	0.5_12.5_T192_Repl5	179520000
192	4	0.5	0.696133	2.72e6	0.4	6	12740000	351480000	0.0349789	12.5	0.5_12.5_T192_Repl6	364220000
192	4	0.5	1	2.72e6	0.4	7	9640000	360320000	0.0260569	12.5	0.5_12.5_T192_Repl7	369960000
192	4	0.5	0.995745	2.72e6	0.4	8	11280000	356040000	0.0307089	12.5	0.5_12.5_T192_Repl8	367320000
192	4	0.9	1	2.72e6	0.4	1	49000000	295320000	0.142309	12.5	0.9_12.5_T192_Repl1	344320000
192	4	0.9	1	2.72e6	0.4	2	76640000	250420000	0.23433	12.5	0.9_12.5_T192_Repl2	327060000
192	4	0.9	0.971038	2.72e6	0.4	3	49610000	119630000	0.293134	12.5	0.9_12.5_T192_Repl3	169240000
192	4	0.9	0.566923	2.72e6	0.4	4	48860000	296900000	0.141312	12.5	0.9_12.5_T192_Repl4	345760000
192	4	0.9	0.335802	2.72e6	0.4	5	72300000	262640000	0.21586	12.5	0.9_12.5_T192_Repl5	334940000
192	4	0.9	0.999796	2.72e6	0.4	6	45320000	303440000	0.129946	12.5	0.9_12.5_T192_Repl6	348760000
192	4	0.9	0.9853	2.72e6	0.4	7	59260000	277560000	0.17594	12.5	0.9_12.5_T192_Repl7	336820000
192	4	0.9	0.999847	2.72e6	0.4	8	35640000	311480000	0.102673	12.5	0.9_12.5_T192_Repl8	347120000
192	4	0.1	0.164143	2.72e6	0.4	1	102840000	214380000	0.324191	25	0.1_25_T192_Repl1	317220000
192	4	0.1	0.166677	2.72e6	0.4	2	165860000	145160000	0.533278	25	0.1_25_T192_Repl2	311020000
192	4	0.1	0.0923618	2.72e6	0.4	3	26640000	326380000	0.0754631	25	0.1_25_T192_Repl3	353020000
192	4	0.1	0.111439	2.72e6	0.4	4	43180000	302000000	0.125094	25	0.1_25_T192_Repl4	345180000
192	4	0.1	0.126383	2.72e6	0.4	5	61880000	273340000	0.184595	25	0.1_25_T192_Repl5	335220000
192	4	0.1	0.0948	2.72e6	0.4	6	59560000	281440000	0.174663	25	0.1_25_T192_Repl6	341000000
192	4	0.1	0.0718542	2.72e6	0.4	7	119840000	196980000	0.378259	25	0.1_25_T192_Repl7	316820000
192	4	0.1	0.0614572	2.72e6	0.4	8	7.37067e+07	386667	0.994781	25	0.1_25_T192_Repl8	7.40933e+07
192	4	0.5	0.0267096	2.72e6	0.4	1	33000000	311520000	0.0957854	25	0.5_25_T192_Repl1	344520000
192	4	0.5	0.0498571	2.72e6	0.4	2	102340000	201660000	0.336645	25	0.5_25_T192_Repl2	304000000
192	4	0.5	0.190416	2.72e6	0.4	3	35160000	308100000	0.10243	25	0.5_25_T192_Repl3	343260000
192	4	0.5	0.0900283	2.72e6	0.4	4	21760000	336660000	0.0607109	25	0.5_25_T192_Repl4	358420000
192	4	0.5	0.112624	2.72e6	0.4	5	27540000	331080000	0.0767944	25	0.5_25_T192_Repl5	358620000
192	4	0.5	0.0886279	2.72e6	0.4	6	33480000	315740000	0.0958708	25	0.5_25_T192_Repl6	349220000
192	4	0.5	0.0836142	2.72e6	0.4	7	32400000	308380000	0.095076	25	0.5_25_T192_Repl7	340780000
192	4	0.5	0.0447827	2.72e6	0.4	8	18800000	343760000	0.0518535	25	0.5_25_T192_Repl8	362560000
192	4	0.9	0.240068	2.72e6	0.4	1	134780000	170360000	0.441699	25	0.9_25_T192_Repl1	305140000
192	4	0.9	0.299661	2.72e6	0.4	2	43060000	300980000	0.12516	25	0.9_25_T192_Repl2	344040000
192	4	0.9	0.368408	2.72e6	0.4	3	135780000	179220000	0.431048	25	0.9_25_T192_Repl3	315000000
192	4	0.9	0.124213	2.72e6	0.4	4	54900000	288580000	0.159835	25	0.9_25_T192_Repl4	343480000
192	4	0.9	0.363534	2.72e6	0.4	5	91400000	233880000	0.280989	25	0.9_25_T192_Repl5	325280000
192	4	0.9	0.375888	2.72e6	0.4	6	118220000	197820000	0.374067	25	0.9_25_T192_Repl6	316040000
192	4	0.9	0.285134	2.72e6	0.4	7	70400000	263520000	0.210829	25	0.9_25_T192_Repl7	333920000
192	4	0.9	0.298118	2.72e6	0.4	8	36020000	310940000	0.103816	25	0.9_25_T192_Repl8	346960000
192	4	0.1	0.131753	2.72e6	0.4	1	394860000	0	1	50	0.1_50_T192_Repl1	394860000
192	4	0.1	0.2053	2.72e6	0.4	2	394600000	0	1	50	0.1_50_T192_Repl2	394600000
192	4	0.1	0.187538	2.72e6	0.4	3	394740000	140000	0.999645	50	0.1_50_T192_Repl3	394880000
192	4	0.1	0.243084	2.72e6	0.4	4	394540000	140000	0.999645	50	0.1_50_T192_Repl4	394680000
192	4	0.1	0.201611	2.72e6	0.4	5	394500000	20000	0.999949	50	0.1_50_T192_Repl5	394520000
192	4	0.1	0.237038	2.72e6	0.4	6	395300000	20000	0.999949	50	0.1_50_T192_Repl6	395320000
192	4	0.1	0.180781	2.72e6	0.4	7	393440000	20000	0.999949	50	0.1_50_T192_Repl7	393460000
192	4	0.1	0.183514	2.72e6	0.4	8	395500000	20000	0.999949	50	0.1_50_T192_Repl8	395520000
192	4	0.5	0.128761	2.72e6	0.4	1	130640000	176620000	0.425177	50	0.5_50_T192_Repl1	307260000
192	4	0.5	0.44834	2.72e6	0.4	2	194020000	112940000	0.632069	50	0.5_50_T192_Repl2	306960000
192	4	0.5	0.906327	2.72e6	0.4	3	197380000	110080000	0.64197	50	0.5_50_T192_Repl3	307460000
192	4	0.5	0.0621125	2.72e6	0.4	4	266800000	70580000	0.7908	50	0.5_50_T192_Repl4	337380000
192	4	0.5	0.0769889	2.72e6	0.4	5	176180000	133540000	0.568836	50	0.5_50_T192_Repl5	309720000
192	4	0.5	0.0732488	2.72e6	0.4	6	127180000	181080000	0.412574	50	0.5_50_T192_Repl6	308260000
192	4	0.5	0.0617354	2.72e6	0.4	7	264480000	66800000	0.798358	50	0.5_50_T192_Repl7	331280000
192	4	0.5	0.0742737	2.72e6	0.4	8	105200000	204920000	0.339224	50	0.5_50_T192_Repl8	310120000
192	4	0.9	0.563616	2.72e6	0.4	1	354740000	14420000	0.960938	50	0.9_50_T192_Repl1	369160000
192	4	0.9	0.478993	2.72e6	0.4	2	330880000	26020000	0.927094	50	0.9_50_T192_Repl2	356900000
192	4	0.9	0.400553	2.72e6	0.4	3	384280000	3100000	0.991998	50	0.9_50_T192_Repl3	387380000
192	4	0.9	0.386608	2.72e6	0.4	4	163740000	155120000	0.513517	50	0.9_50_T192_Repl4	318860000
192	4	0.9	0.417597	2.72e6	0.4	5	293860000	48040000	0.859491	50	0.9_50_T192_Repl5	341900000
192	4	0.9	0.374033	2.72e6	0.4	6	340280000	20580000	0.94297	50	0.9_50_T192_Repl6	360860000
192	4	0.9	0.389474	2.72e6	0.4	7	185700000	112900000	0.621902	50	0.9_50_T192_Repl7	298600000
192	4	0.9	0.425616	2.72e6	0.4	8	354340000	13460000	0.963404	50	0.9_50_T192_Repl8	367800000
192	4	0.1	0.0811469	5.86e6	0.9	1	87140000	239700000	0.266614	12.5	0.1_12.5_T192_Repl1	326840000
192	4	0.1	0.672414	5.86e6	0.9	2	38700000	305760000	0.11235	12.5	0.1_12.5_T192_Repl2	344460000
192	4	0.1	0.094106	5.86e6	0.9	3	161520000	129760000	0.554518	12.5	0.1_12.5_T192_Repl3	291280000
192	4	0.1	0.110096	5.86e6	0.9	4	12360000	350140000	0.0340966	12.5	0.1_12.5_T192_Repl4	362500000
192	4	0.1	0.123096	5.86e6	0.9	5	61500000	278960000	0.180638	12.5	0.1_12.5_T192_Repl5	340460000
192	4	0.1	0.0495474	5.86e6	0.9	6	22940000	336200000	0.0638748	12.5	0.1_12.5_T192_Repl6	359140000
192	4	0.1	0.0738058	5.86e6	0.9	7	28160000	326240000	0.0794582	12.5	0.1_12.5_T192_Repl7	354400000
192	4	0.1	0.116923	5.86e6	0.9	8	14480000	350700000	0.0396517	12.5	0.1_12.5_T192_Repl8	365180000
192	4	0.5	0.334211	5.86e6	0.9	1	14420000	353060000	0.0392402	12.5	0.5_12.5_T192_Repl1	367480000
192	4	0.5	0.361517	5.86e6	0.9	2	12760000	352620000	0.0349225	12.5	0.5_12.5_T192_Repl2	365380000
192	4	0.5	0.330797	5.86e6	0.9	3	14600000	347340000	0.0403382	12.5	0.5_12.5_T192_Repl3	361940000
192	4	0.5	0.272124	5.86e6	0.9	4	11420000	353920000	0.0312586	12.5	0.5_12.5_T192_Repl4	365340000
192	4	0.5	0.244973	5.86e6	0.9	5	12620000	349840000	0.0348176	12.5	0.5_12.5_T192_Repl5	362460000
192	4	0.5	0.382989	5.86e6	0.9	6	10340000	358020000	0.0280704	12.5	0.5_12.5_T192_Repl6	368360000
192	4	0.5	0.24949	5.86e6	0.9	7	12000000	355060000	0.0326922	12.5	0.5_12.5_T192_Repl7	367060000
192	4	0.5	0.430416	5.86e6	0.9	8	16000000	347600000	0.0440044	12.5	0.5_12.5_T192_Repl8	363600000
192	4	0.9	0.941778	5.86e6	0.9	1	80140000	252740000	0.240747	12.5	0.9_12.5_T192_Repl1	332880000
192	4	0.9	0.944473	5.86e6	0.9	2	64520000	266120000	0.195137	12.5	0.9_12.5_T192_Repl2	330640000
192	4	0.9	0.828979	5.86e6	0.9	3	82500000	249160000	0.248749	12.5	0.9_12.5_T192_Repl3	331660000
192	4	0.9	0.632398	5.86e6	0.9	4	53120000	285840000	0.156715	12.5	0.9_12.5_T192_Repl4	338960000
192	4	0.9	0.931946	5.86e6	0.9	5	71820000	251780000	0.221941	12.5	0.9_12.5_T192_Repl5	323600000
192	4	0.9	0.782737	5.86e6	0.9	6	74200000	251940000	0.22751	12.5	0.9_12.5_T192_Repl6	326140000
192	4	0.9	0.771458	5.86e6	0.9	7	47340000	289640000	0.140483	12.5	0.9_12.5_T192_Repl7	336980000
192	4	0.9	0.779499	5.86e6	0.9	8	65380000	259960000	0.200959	12.5	0.9_12.5_T192_Repl8	325340000
192	4	0.1	0.0740059	5.86e6	0.9	1	52920000	278840000	0.159513	25	0.1_25_T192_Repl1	331760000
192	4	0.1	0.0305665	5.86e6	0.9	2	236780000	90920000	0.722551	25	0.1_25_T192_Repl2	327700000
192	4	0.1	0.311826	5.86e6	0.9	3	71800000	246780000	0.225375	25	0.1_25_T192_Repl3	318580000
192	4	0.1	0.126969	5.86e6	0.9	4	128600000	180380000	0.416208	25	0.1_25_T192_Repl4	308980000
192	4	0.1	1	5.86e6	0.9	5	191920000	124540000	0.606459	25	0.1_25_T192_Repl5	316460000
192	4	0.1	0.0303197	5.86e6	0.9	6	88380000	227520000	0.279772	25	0.1_25_T192_Repl6	315900000
192	4	0.1	0.0222782	5.86e6	0.9	7	52700000	287280000	0.155009	25	0.1_25_T192_Repl7	339980000
192	4	0.1	0.0178369	5.86e6	0.9	8	42940000	296060000	0.126667	25	0.1_25_T192_Repl8	339000000
192	4	0.5	0.0375063	5.86e6	0.9	1	45400000	302940000	0.130332	25	0.5_25_T192_Repl1	348340000
192	4	0.5	0.0589931	5.86e6	0.9	2	51880000	288360000	0.152481	25	0.5_25_T192_Repl2	340240000
192	4	0.5	0.088849	5.86e6	0.9	3	66120000	273040000	0.194952	25	0.5_25_T192_Repl3	339160000
192	4	0.5	0.0432865	5.86e6	0.9	4	47540000	301480000	0.13621	25	0.5_25_T192_Repl4	349020000
192	4	0.5	0.0701315	5.86e6	0.9	5	38240000	312140000	0.109139	25	0.5_25_T192_Repl5	350380000
192	4	0.5	0.0349789	5.86e6	0.9	6	51100000	289620000	0.149977	25	0.5_25_T192_Repl6	340720000
192	4	0.5	0.0260569	5.86e6	0.9	7	40200000	310280000	0.1147	25	0.5_25_T192_Repl7	350480000
192	4	0.5	0.0307089	5.86e6	0.9	8	39980000	313020000	0.113258	25	0.5_25_T192_Repl8	353000000
192	4	0.9	0.142309	5.86e6	0.9	1	71120000	259960000	0.214812	25	0.9_25_T192_Repl1	331080000
192	4	0.9	0.23433	5.86e6	0.9	2	99320000	238860000	0.29369	25	0.9_25_T192_Repl2	338180000
192	4	0.9	0.293134	5.86e6	0.9	3	62740000	271060000	0.187957	25	0.9_25_T192_Repl3	333800000
192	4	0.9	0.141312	5.86e6	0.9	4	21170000	145390000	0.127101	25	0.9_25_T192_Repl4	166560000
192	4	0.9	0.21586	5.86e6	0.9	5	82760000	247980000	0.250227	25	0.9_25_T192_Repl5	330740000
192	4	0.9	0.129946	5.86e6	0.9	6	62900000	261580000	0.193849	25	0.9_25_T192_Repl6	324480000
192	4	0.9	0.17594	5.86e6	0.9	7	66100000	268480000	0.197561	25	0.9_25_T192_Repl7	334580000
192	4	0.9	0.102673	5.86e6	0.9	8	80840000	248640000	0.245356	25	0.9_25_T192_Repl8	329480000
192	4	0.1	0.324191	5.86e6	0.9	1	42190000	124520000	0.253074	50	0.1_50_T192_Repl1	166710000
192	4	0.1	0.533278	5.86e6	0.9	2	311560000	35880000	0.89673	50	0.1_50_T192_Repl2	347440000
192	4	0.1	0.0754631	5.86e6	0.9	3	28320000	137810000	0.170469	50	0.1_50_T192_Repl3	166130000
192	4	0.1	0.125094	5.86e6	0.9	4	138820000	192720000	0.418713	50	0.1_50_T192_Repl4	331540000
192	4	0.1	0.184595	5.86e6	0.9	5	40660000	126750000	0.242877	50	0.1_50_T192_Repl5	167410000
192	4	0.1	0.174663	5.86e6	0.9	6	29800000	137830000	0.177772	50	0.1_50_T192_Repl6	167630000
192	4	0.1	0.378259	5.86e6	0.9	7	93540000	222800000	0.295695	50	0.1_50_T192_Repl7	316340000
192	4	0.1	0.994781	5.86e6	0.9	8	99620000	226340000	0.30562	50	0.1_50_T192_Repl8	325960000
192	4	0.5	0.0957854	5.86e6	0.9	1	104980000	223080000	0.320002	50	0.5_50_T192_Repl1	328060000
192	4	0.5	0.336645	5.86e6	0.9	2	98020000	235260000	0.294107	50	0.5_50_T192_Repl2	333280000
192	4	0.5	0.10243	5.86e6	0.9	3	67340000	277720000	0.195154	50	0.5_50_T192_Repl3	345060000
192	4	0.5	0.0607109	5.86e6	0.9	4	111800000	217180000	0.339838	50	0.5_50_T192_Repl4	328980000
192	4	0.5	0.0767944	5.86e6	0.9	5	98720000	225960000	0.304053	50	0.5_50_T192_Repl5	324680000
192	4	0.5	0.0958708	5.86e6	0.9	6	95520000	231000000	0.29254	50	0.5_50_T192_Repl6	326520000
192	4	0.5	0.095076	5.86e6	0.9	7	90580000	234220000	0.278879	50	0.5_50_T192_Repl7	324800000
192	4	0.5	0.0518535	5.86e6	0.9	8	139220000	188660000	0.424607	50	0.5_50_T192_Repl8	327880000
192	4	0.9	0.441699	5.86e6	0.9	1	122550000	44660000	0.732911	50	0.9_50_T192_Repl1	167210000
192	4	0.9	0.12516	5.86e6	0.9	2	118840000	46460000	0.718935	50	0.9_50_T192_Repl2	165300000
192	4	0.9	0.431048	5.86e6	0.9	3	111270000	55360000	0.667767	50	0.9_50_T192_Repl3	166630000
192	4	0.9	0.159835	5.86e6	0.9	4	116440000	49210000	0.702928	50	0.9_50_T192_Repl4	165650000
192	4	0.9	0.280989	5.86e6	0.9	5	118430000	48560000	0.709204	50	0.9_50_T192_Repl5	166990000
192	4	0.9	0.374067	5.86e6	0.9	6	159010000	15680000	0.910241	50	0.9_50_T192_Repl6	174690000
192	4	0.9	0.210829	5.86e6	0.9	7	141230000	27270000	0.83816	50	0.9_50_T192_Repl7	168500000
192	4	0.9	0.103816	5.86e6	0.9	8	165820000	9250000	0.947164	50	0.9_50_T192_Repl8	175070000
240	5	0.1	1	1.26e6	0.2	1	386980000	20000	0.999948	12.5	0.1_12.5_T240_Repl1	387000000
240	5	0.1	1	1.26e6	0.2	2	379620000	4860000	0.98736	12.5	0.1_12.5_T240_Repl2	384480000
240	5	0.1	0.999645	1.26e6	0.2	3	345500000	15600000	0.956799	12.5	0.1_12.5_T240_Repl3	361100000
240	5	0.1	0.999645	1.26e6	0.2	4	392320000	300000	0.999236	12.5	0.1_12.5_T240_Repl4	392620000
240	5	0.1	0.999949	1.26e6	0.2	5	392300000	40000	0.999898	12.5	0.1_12.5_T240_Repl5	392340000
240	5	0.1	0.999949	1.26e6	0.2	6	391400000	540000	0.998622	12.5	0.1_12.5_T240_Repl6	391940000
240	5	0.1	0.999949	1.26e6	0.2	7	394940000	80000	0.999797	12.5	0.1_12.5_T240_Repl7	395020000
240	5	0.1	0.999949	1.26e6	0.2	8	392720000	320000	0.999186	12.5	0.1_12.5_T240_Repl8	393040000
240	5	0.5	0.425177	1.26e6	0.2	1	15770000	154660000	0.0925307	12.5	0.5_12.5_T240_Repl1	170430000
240	5	0.5	0.632069	1.26e6	0.2	2	12840000	165220000	0.0721105	12.5	0.5_12.5_T240_Repl2	178060000
240	5	0.5	0.64197	1.26e6	0.2	3	23790000	145250000	0.140736	12.5	0.5_12.5_T240_Repl3	169040000
240	5	0.5	0.7908	1.26e6	0.2	4	43420000	113960000	0.275893	12.5	0.5_12.5_T240_Repl4	157380000
240	5	0.5	0.568836	1.26e6	0.2	5	35700000	119900000	0.229434	12.5	0.5_12.5_T240_Repl5	155600000
240	5	0.5	0.412574	1.26e6	0.2	6	30780000	130890000	0.190388	12.5	0.5_12.5_T240_Repl6	161670000
240	5	0.5	0.798358	1.26e6	0.2	7	67560000	85440000	0.441569	12.5	0.5_12.5_T240_Repl7	153000000
240	5	0.5	0.339224	1.26e6	0.2	8	23280000	143520000	0.139568	12.5	0.5_12.5_T240_Repl8	166800000
240	5	0.9	0.960938	1.26e6	0.2	1	14250000	158370000	0.0825513	12.5	0.9_12.5_T240_Repl1	172620000
240	5	0.9	0.927094	1.26e6	0.2	2	26580000	139870000	0.159688	12.5	0.9_12.5_T240_Repl2	166450000
240	5	0.9	0.991998	1.26e6	0.2	3	33860000	126640000	0.210966	12.5	0.9_12.5_T240_Repl3	160500000
240	5	0.9	0.513517	1.26e6	0.2	4	93280000	231280000	0.287404	12.5	0.9_12.5_T240_Repl4	324560000
240	5	0.9	0.859491	1.26e6	0.2	5	38450000	121600000	0.240237	12.5	0.9_12.5_T240_Repl5	160050000
240	5	0.9	0.94297	1.26e6	0.2	6	36390000	117740000	0.236099	12.5	0.9_12.5_T240_Repl6	154130000
240	5	0.9	0.621902	1.26e6	0.2	7	40420000	300600000	0.118527	12.5	0.9_12.5_T240_Repl7	341020000
240	5	0.9	0.963404	1.26e6	0.2	8	57920000	275800000	0.173559	12.5	0.9_12.5_T240_Repl8	333720000
240	5	0.1	0.266614	1.26e6	0.2	1	394640000	300000	0.99924	25	0.1_25_T240_Repl1	394940000
240	5	0.1	0.11235	1.26e6	0.2	2	396340000	0	1	25	0.1_25_T240_Repl2	396340000
240	5	0.1	0.554518	1.26e6	0.2	3	392080000	280000	0.999286	25	0.1_25_T240_Repl3	392360000
240	5	0.1	0.0340966	1.26e6	0.2	4	396080000	160000	0.999596	25	0.1_25_T240_Repl4	396240000
240	5	0.1	0.180638	1.26e6	0.2	5	396300000	20000	0.99995	25	0.1_25_T240_Repl5	396320000
240	5	0.1	0.0638748	1.26e6	0.2	6	396860000	0	1	25	0.1_25_T240_Repl6	396860000
240	5	0.1	0.0794582	1.26e6	0.2	7	395840000	80000	0.999798	25	0.1_25_T240_Repl7	395920000
240	5	0.1	0.0396517	1.26e6	0.2	8	392580000	0	1	25	0.1_25_T240_Repl8	392580000
240	5	0.5	0.0392402	1.26e6	0.2	1	47200000	291120000	0.139513	25	0.5_25_T240_Repl1	338320000
240	5	0.5	0.0349225	1.26e6	0.2	2	108420000	215760000	0.334444	25	0.5_25_T240_Repl2	324180000
240	5	0.5	0.0403382	1.26e6	0.2	3	76980000	254420000	0.232287	25	0.5_25_T240_Repl3	331400000
240	5	0.5	0.0312586	1.26e6	0.2	4	63500000	270240000	0.190268	25	0.5_25_T240_Repl4	333740000
240	5	0.5	0.0348176	1.26e6	0.2	5	101420000	223280000	0.31235	25	0.5_25_T240_Repl5	324700000
240	5	0.5	0.0280704	1.26e6	0.2	6	143020000	170320000	0.456437	25	0.5_25_T240_Repl6	313340000
240	5	0.5	0.0326922	1.26e6	0.2	7	101460000	214580000	0.321035	25	0.5_25_T240_Repl7	316040000
240	5	0.5	0.0440044	1.26e6	0.2	8	24460000	148960000	0.141045	25	0.5_25_T240_Repl8	173420000
240	5	0.9	0.240747	1.26e6	0.2	1	35480000	319920000	0.0998312	25	0.9_25_T240_Repl1	355400000
240	5	0.9	0.195137	1.26e6	0.2	2	40610000	123210000	0.247894	25	0.9_25_T240_Repl2	163820000
240	5	0.9	0.248749	1.26e6	0.2	3	70820000	86020000	0.451543	25	0.9_25_T240_Repl3	156840000
240	5	0.9	0.156715	1.26e6	0.2	4	62460000	271800000	0.186861	25	0.9_25_T240_Repl4	334260000
240	5	0.9	0.221941	1.26e6	0.2	5	24430000	146720000	0.14274	25	0.9_25_T240_Repl5	171150000
240	5	0.9	0.22751	1.26e6	0.2	6	43380000	302520000	0.125412	25	0.9_25_T240_Repl6	345900000
240	5	0.9	0.140483	1.26e6	0.2	7	51720000	278480000	0.156632	25	0.9_25_T240_Repl7	330200000
240	5	0.9	0.200959	1.26e6	0.2	8	65640000	257260000	0.203283	25	0.9_25_T240_Repl8	322900000
240	5	0.1	0.159513	1.26e6	0.2	1	395060000	0	1	50	0.1_50_T240_Repl1	395060000
240	5	0.1	0.722551	1.26e6	0.2	2	1.18233e+08	0	1	50	0.1_50_T240_Repl2	1.18233e+08
240	5	0.1	0.225375	1.26e6	0.2	3	390400000	0	1	50	0.1_50_T240_Repl3	390400000
240	5	0.1	0.416208	1.26e6	0.2	4	391680000	0	1	50	0.1_50_T240_Repl4	391680000
240	5	0.1	0.606459	1.26e6	0.2	5	393180000	0	1	50	0.1_50_T240_Repl5	393180000
240	5	0.1	0.279772	1.26e6	0.2	6	396600000	0	1	50	0.1_50_T240_Repl6	396600000
240	5	0.1	0.155009	1.26e6	0.2	7	392400000	20000	0.999949	50	0.1_50_T240_Repl7	392420000
240	5	0.1	0.126667	1.26e6	0.2	8	393120000	0	1	50	0.1_50_T240_Repl8	393120000
240	5	0.5	0.130332	1.26e6	0.2	1	395060000	1080000	0.997274	50	0.5_50_T240_Repl1	396140000
240	5	0.5	0.152481	1.26e6	0.2	2	187390000	10000	0.999947	50	0.5_50_T240_Repl2	187400000
240	5	0.5	0.194952	1.26e6	0.2	3	390300000	600000	0.998465	50	0.5_50_T240_Repl3	390900000
240	5	0.5	0.13621	1.26e6	0.2	4	380520000	1000000	0.997379	50	0.5_50_T240_Repl4	381520000
240	5	0.5	0.109139	1.26e6	0.2	5	188180000	230000	0.998779	50	0.5_50_T240_Repl5	188410000
240	5	0.5	0.149977	1.26e6	0.2	6	168760000	138440000	0.549349	50	0.5_50_T240_Repl6	307200000
240	5	0.5	0.1147	1.26e6	0.2	7	189890000	0	1	50	0.5_50_T240_Repl7	189890000
240	5	0.5	0.113258	1.26e6	0.2	8	388800000	1840000	0.99529	50	0.5_50_T240_Repl8	390640000
240	5	0.9	0.214812	1.26e6	0.2	1	387320000	20000	0.999948	50	0.9_50_T240_Repl1	387340000
240	5	0.9	0.29369	1.26e6	0.2	2	190890000	10000	0.999948	50	0.9_50_T240_Repl2	190900000
240	5	0.9	0.187957	1.26e6	0.2	3	176100000	7490000	0.959203	50	0.9_50_T240_Repl3	183590000
240	5	0.9	0.127101	1.26e6	0.2	4	104440000	209560000	0.332611	50	0.9_50_T240_Repl4	314000000
240	5	0.9	0.250227	1.26e6	0.2	5	96620000	230200000	0.295637	50	0.9_50_T240_Repl5	326820000
240	5	0.9	0.193849	1.26e6	0.2	6	190310000	0	1	50	0.9_50_T240_Repl6	190310000
240	5	0.9	0.197561	1.26e6	0.2	7	182950000	4780000	0.974538	50	0.9_50_T240_Repl7	187730000
240	5	0.9	0.245356	1.26e6	0.2	8	396420000	60000	0.999849	50	0.9_50_T240_Repl8	396480000
240	5	0.1	0.253074	1.26e7	2	1	52180000	280640000	0.156781	12.5	0.1_12.5_T240_Repl1	332820000
240	5	0.1	0.89673	1.26e7	2	2	32920000	315280000	0.0945434	12.5	0.1_12.5_T240_Repl2	348200000
240	5	0.1	0.170469	1.26e7	2	3	37100000	126420000	0.226884	12.5	0.1_12.5_T240_Repl3	163520000
240	5	0.1	0.418713	1.26e7	2	4	39140000	301640000	0.114854	12.5	0.1_12.5_T240_Repl4	340780000
240	5	0.1	0.242877	1.26e7	2	5	32580000	317000000	0.0931976	12.5	0.1_12.5_T240_Repl5	349580000
240	5	0.1	0.177772	1.26e7	2	6	17140000	343700000	0.0475003	12.5	0.1_12.5_T240_Repl6	360840000
240	5	0.1	0.295695	1.26e7	2	7	31440000	303700000	0.0938115	12.5	0.1_12.5_T240_Repl7	335140000
240	5	0.1	0.30562	1.26e7	2	8	17040000	341900000	0.0474731	12.5	0.1_12.5_T240_Repl8	358940000
240	5	0.5	0.320002	1.26e7	2	1	27300000	300080000	0.0833893	12.5	0.5_12.5_T240_Repl1	327380000
240	5	0.5	0.294107	1.26e7	2	2	20300000	146360000	0.121805	12.5	0.5_12.5_T240_Repl2	166660000
240	5	0.5	0.195154	1.26e7	2	3	33060000	316860000	0.0944787	12.5	0.5_12.5_T240_Repl3	349920000
240	5	0.5	0.339838	1.26e7	2	4	40160000	302740000	0.117119	12.5	0.5_12.5_T240_Repl4	342900000
240	5	0.5	0.304053	1.26e7	2	5	39520000	306660000	0.11416	12.5	0.5_12.5_T240_Repl5	346180000
240	5	0.5	0.29254	1.26e7	2	6	27760000	321680000	0.0794414	12.5	0.5_12.5_T240_Repl6	349440000
240	5	0.5	0.278879	1.26e7	2	7	39780000	298440000	0.117616	12.5	0.5_12.5_T240_Repl7	338220000
240	5	0.5	0.424607	1.26e7	2	8	39440000	283000000	0.122317	12.5	0.5_12.5_T240_Repl8	322440000
240	5	0.9	0.732911	1.26e7	2	1	88400000	213360000	0.292948	12.5	0.9_12.5_T240_Repl1	301760000
240	5	0.9	0.718935	1.26e7	2	2	90480000	204220000	0.307024	12.5	0.9_12.5_T240_Repl2	294700000
240	5	0.9	0.667767	1.26e7	2	3	93080000	214460000	0.30266	12.5	0.9_12.5_T240_Repl3	307540000
240	5	0.9	0.702928	1.26e7	2	4	61340000	254580000	0.194163	12.5	0.9_12.5_T240_Repl4	315920000
240	5	0.9	0.709204	1.26e7	2	5	86820000	214500000	0.288132	12.5	0.9_12.5_T240_Repl5	301320000
240	5	0.9	0.910241	1.26e7	2	6	97120000	205780000	0.320634	12.5	0.9_12.5_T240_Repl6	302900000
240	5	0.9	0.83816	1.26e7	2	7	78580000	223580000	0.260061	12.5	0.9_12.5_T240_Repl7	302160000
240	5	0.9	0.947164	1.26e7	2	8	93760000	197440000	0.321978	12.5	0.9_12.5_T240_Repl8	291200000
240	5	0.1	0.999948	1.26e7	2	1	21120000	332300000	0.0597589	25	0.1_25_T240_Repl1	353420000
240	5	0.1	0.98736	1.26e7	2	2	33040000	310400000	0.0962031	25	0.1_25_T240_Repl2	343440000
240	5	0.1	0.956799	1.26e7	2	3	61000000	268400000	0.185185	25	0.1_25_T240_Repl3	329400000
240	5	0.1	0.999236	1.26e7	2	4	42020000	291660000	0.125929	25	0.1_25_T240_Repl4	333680000
240	5	0.1	0.999898	1.26e7	2	5	46820000	283160000	0.141887	25	0.1_25_T240_Repl5	329980000
240	5	0.1	0.998622	1.26e7	2	6	54960000	277380000	0.165373	25	0.1_25_T240_Repl6	332340000
240	5	0.1	0.999797	1.26e7	2	7	45980000	288900000	0.137303	25	0.1_25_T240_Repl7	334880000
240	5	0.1	0.999186	1.26e7	2	8	44700000	286480000	0.134972	25	0.1_25_T240_Repl8	331180000
240	5	0.5	0.0925307	1.26e7	2	1	49600000	284860000	0.148299	25	0.5_25_T240_Repl1	334460000
240	5	0.5	0.0721105	1.26e7	2	2	106380000	208440000	0.337907	25	0.5_25_T240_Repl2	314820000
240	5	0.5	0.140736	1.26e7	2	3	295880000	50140000	0.855095	25	0.5_25_T240_Repl3	346020000
240	5	0.5	0.275893	1.26e7	2	4	34400000	135590000	0.202365	25	0.5_25_T240_Repl4	169990000
240	5	0.5	0.229434	1.26e7	2	5	65220000	260260000	0.200381	25	0.5_25_T240_Repl5	325480000
240	5	0.5	0.190388	1.26e7	2	6	75840000	259600000	0.226091	25	0.5_25_T240_Repl6	335440000
240	5	0.5	0.441569	1.26e7	2	7	56560000	274680000	0.170752	25	0.5_25_T240_Repl7	331240000
240	5	0.5	0.139568	1.26e7	2	8	46900000	286500000	0.140672	25	0.5_25_T240_Repl8	333400000
240	5	0.9	0.0825513	1.26e7	2	1	139340000	123340000	0.530455	25	0.9_25_T240_Repl1	262680000
240	5	0.9	0.159688	1.26e7	2	2	125220000	141220000	0.469974	25	0.9_25_T240_Repl2	266440000
240	5	0.9	0.210966	1.26e7	2	3	109360000	180860000	0.376818	25	0.9_25_T240_Repl3	290220000
240	5	0.9	0.287404	1.26e7	2	4	101180000	196960000	0.339371	25	0.9_25_T240_Repl4	298140000
240	5	0.9	0.240237	1.26e7	2	5	105480000	184760000	0.363423	25	0.9_25_T240_Repl5	290240000
240	5	0.9	0.236099	1.26e7	2	6	94820000	195640000	0.326448	25	0.9_25_T240_Repl6	290460000
240	5	0.9	0.118527	1.26e7	2	7	103420000	201980000	0.338638	25	0.9_25_T240_Repl7	305400000
240	5	0.9	0.173559	1.26e7	2	8	178120000	127660000	0.58251	25	0.9_25_T240_Repl8	305780000
240	5	0.1	0.99924	1.26e7	2	1	26560000	334480000	0.0735653	50	0.1_50_T240_Repl1	361040000
240	5	0.1	1	1.26e7	2	2	48000	9000	0.842105	50	0.1_50_T240_Repl2	57000
240	5	0.1	0.999286	1.26e7	2	3	18120000	347040000	0.0496221	50	0.1_50_T240_Repl3	365160000
240	5	0.1	0.999596	1.26e7	2	4	45880000	305200000	0.130682	50	0.1_50_T240_Repl4	351080000
240	5	0.1	0.99995	1.26e7	2	5	38740000	313000000	0.110138	50	0.1_50_T240_Repl5	351740000
240	5	0.1	1	1.26e7	2	6	19220000	344600000	0.0528283	50	0.1_50_T240_Repl6	363820000
240	5	0.1	0.999798	1.26e7	2	7	26220000	331500000	0.0732976	50	0.1_50_T240_Repl7	357720000
240	5	0.1	1	1.26e7	2	8	26720000	330780000	0.0747413	50	0.1_50_T240_Repl8	357500000
240	5	0.5	0.139513	1.26e7	2	1	81320000	248940000	0.24623	50	0.5_50_T240_Repl1	330260000
240	5	0.5	0.334444	1.26e7	2	2	98240000	227500000	0.30159	50	0.5_50_T240_Repl2	325740000
240	5	0.5	0.232287	1.26e7	2	3	83620000	246880000	0.253011	50	0.5_50_T240_Repl3	330500000
240	5	0.5	0.190268	1.26e7	2	4	108980000	217200000	0.33411	50	0.5_50_T240_Repl4	326180000
240	5	0.5	0.31235	1.26e7	2	5	105640000	221160000	0.323256	50	0.5_50_T240_Repl5	326800000
240	5	0.5	0.456437	1.26e7	2	6	116220000	198200000	0.369633	50	0.5_50_T240_Repl6	314420000
240	5	0.5	0.321035	1.26e7	2	7	63960000	276800000	0.187698	50	0.5_50_T240_Repl7	340760000
240	5	0.5	0.141045	1.26e7	2	8	113020000	200120000	0.360925	50	0.5_50_T240_Repl8	313140000
240	5	0.9	0.0998312	1.26e7	2	1	336380000	24900000	0.931078	50	0.9_50_T240_Repl1	361280000
240	5	0.9	0.247894	1.26e7	2	2	333320000	21160000	0.940307	50	0.9_50_T240_Repl2	354480000
240	5	0.9	0.451543	1.26e7	2	3	280340000	58740000	0.826767	50	0.9_50_T240_Repl3	339080000
240	5	0.9	0.186861	1.26e7	2	4	193620000	126880000	0.604119	50	0.9_50_T240_Repl4	320500000
240	5	0.9	0.14274	1.26e7	2	5	334180000	25900000	0.928072	50	0.9_50_T240_Repl5	360080000
240	5	0.9	0.125412	1.26e7	2	6	265500000	62880000	0.808515	50	0.9_50_T240_Repl6	328380000
240	5	0.9	0.156632	1.26e7	2	7	229400000	85840000	0.7277	50	0.9_50_T240_Repl7	315240000
240	5	0.9	0.203283	1.26e7	2	8	236440000	64240000	0.786351	50	0.9_50_T240_Repl8	300680000
240	5	0.1	1	2.72e6	0.4	1	7420000	364700000	0.0199398	12.5	0.1_12.5_T240_Repl1	372120000
240	5	0.1	1	2.72e6	0.4	2	32560000	308220000	0.0955455	12.5	0.1_12.5_T240_Repl2	340780000
240	5	0.1	1	2.72e6	0.4	3	26160000	330740000	0.0732978	12.5	0.1_12.5_T240_Repl3	356900000
240	5	0.1	1	2.72e6	0.4	4	14520000	344640000	0.0404277	12.5	0.1_12.5_T240_Repl4	359160000
240	5	0.1	1	2.72e6	0.4	5	394040000	0	1	12.5	0.1_12.5_T240_Repl5	394040000
240	5	0.1	1	2.72e6	0.4	6	18750000	138410000	0.119305	12.5	0.1_12.5_T240_Repl6	157160000
240	5	0.1	0.999949	2.72e6	0.4	7	32680000	301740000	0.0977214	12.5	0.1_12.5_T240_Repl7	334420000
240	5	0.1	1	2.72e6	0.4	8	24880000	320120000	0.0721159	12.5	0.1_12.5_T240_Repl8	345000000
240	5	0.5	0.997274	2.72e6	0.4	1	27810000	131570000	0.174489	12.5	0.5_12.5_T240_Repl1	159380000
240	5	0.5	0.999947	2.72e6	0.4	2	36400000	299260000	0.108443	12.5	0.5_12.5_T240_Repl2	335660000
240	5	0.5	0.998465	2.72e6	0.4	3	161400000	109520000	0.595748	12.5	0.5_12.5_T240_Repl3	270920000
240	5	0.5	0.997379	2.72e6	0.4	4	47590000	91230000	0.342818	12.5	0.5_12.5_T240_Repl4	138820000
240	5	0.5	0.998779	2.72e6	0.4	5	27830000	124740000	0.182408	12.5	0.5_12.5_T240_Repl5	152570000
240	5	0.5	0.549349	2.72e6	0.4	6	24010000	117470000	0.169706	12.5	0.5_12.5_T240_Repl6	141480000
240	5	0.5	1	2.72e6	0.4	7	23070000	132890000	0.147923	12.5	0.5_12.5_T240_Repl7	155960000
240	5	0.5	0.99529	2.72e6	0.4	8	34860000	298740000	0.104496	12.5	0.5_12.5_T240_Repl8	333600000
240	5	0.9	0.999948	2.72e6	0.4	1	20380000	334880000	0.0573664	12.5	0.9_12.5_T240_Repl1	355260000
240	5	0.9	0.999948	2.72e6	0.4	2	37940000	296520000	0.113437	12.5	0.9_12.5_T240_Repl2	334460000
240	5	0.9	0.959203	2.72e6	0.4	3	77380000	251940000	0.234969	12.5	0.9_12.5_T240_Repl3	329320000
240	5	0.9	0.332611	2.72e6	0.4	4	22020000	330580000	0.0624504	12.5	0.9_12.5_T240_Repl4	352600000
240	5	0.9	0.295637	2.72e6	0.4	5	50160000	284380000	0.149937	12.5	0.9_12.5_T240_Repl5	334540000
240	5	0.9	1	2.72e6	0.4	6	20680000	337580000	0.0577234	12.5	0.9_12.5_T240_Repl6	358260000
240	5	0.9	0.974538	2.72e6	0.4	7	33460000	311240000	0.0970699	12.5	0.9_12.5_T240_Repl7	344700000
240	5	0.9	0.999849	2.72e6	0.4	8	22820000	330980000	0.0644997	12.5	0.9_12.5_T240_Repl8	353800000
240	5	0.1	0.156781	2.72e6	0.4	1	44160000	274440000	0.138606	25	0.1_25_T240_Repl1	318600000
240	5	0.1	0.0945434	2.72e6	0.4	2	146440000	168160000	0.46548	25	0.1_25_T240_Repl2	314600000
240	5	0.1	0.226884	2.72e6	0.4	3	42940000	299600000	0.125358	25	0.1_25_T240_Repl3	342540000
240	5	0.1	0.114854	2.72e6	0.4	4	49840000	292660000	0.145518	25	0.1_25_T240_Repl4	342500000
240	5	0.1	0.0931976	2.72e6	0.4	5	40360000	299000000	0.11893	25	0.1_25_T240_Repl5	339360000
240	5	0.1	0.0475003	2.72e6	0.4	6	41440000	305940000	0.119293	25	0.1_25_T240_Repl6	347380000
240	5	0.1	0.0938115	2.72e6	0.4	7	61840000	257300000	0.193771	25	0.1_25_T240_Repl7	319140000
240	5	0.1	0.0474731	2.72e6	0.4	8	2.01333e+07	153333	0.992442	25	0.1_25_T240_Repl8	2.02867e+07
240	5	0.5	0.0833893	2.72e6	0.4	1	71240000	253620000	0.219294	25	0.5_25_T240_Repl1	324860000
240	5	0.5	0.121805	2.72e6	0.4	2	64700000	265560000	0.195906	25	0.5_25_T240_Repl2	330260000
240	5	0.5	0.0944787	2.72e6	0.4	3	70540000	263200000	0.211362	25	0.5_25_T240_Repl3	333740000
240	5	0.5	0.117119	2.72e6	0.4	4	44440000	125580000	0.261381	25	0.5_25_T240_Repl4	170020000
240	5	0.5	0.11416	2.72e6	0.4	5	47800000	300780000	0.137128	25	0.5_25_T240_Repl5	348580000
240	5	0.5	0.0794414	2.72e6	0.4	6	81360000	249780000	0.245697	25	0.5_25_T240_Repl6	331140000
240	5	0.5	0.117616	2.72e6	0.4	7	48640000	286580000	0.145099	25	0.5_25_T240_Repl7	335220000
240	5	0.5	0.122317	2.72e6	0.4	8	36440000	313640000	0.10409	25	0.5_25_T240_Repl8	350080000
240	5	0.9	0.292948	2.72e6	0.4	1	39000000	296040000	0.116404	25	0.9_25_T240_Repl1	335040000
240	5	0.9	0.307024	2.72e6	0.4	2	89960000	241480000	0.271422	25	0.9_25_T240_Repl2	331440000
240	5	0.9	0.30266	2.72e6	0.4	3	135720000	177080000	0.433887	25	0.9_25_T240_Repl3	312800000
240	5	0.9	0.194163	2.72e6	0.4	4	34140000	317380000	0.0971211	25	0.9_25_T240_Repl4	351520000
240	5	0.9	0.288132	2.72e6	0.4	5	120500000	197000000	0.379528	25	0.9_25_T240_Repl5	317500000
240	5	0.9	0.320634	2.72e6	0.4	6	53830000	116790000	0.315496	25	0.9_25_T240_Repl6	170620000
240	5	0.9	0.260061	2.72e6	0.4	7	47400000	299000000	0.136836	25	0.9_25_T240_Repl7	346400000
240	5	0.9	0.321978	2.72e6	0.4	8	64060000	269700000	0.191934	25	0.9_25_T240_Repl8	333760000
240	5	0.1	0.0597589	2.72e6	0.4	1	397740000	0	1	50	0.1_50_T240_Repl1	397740000
240	5	0.1	0.0962031	2.72e6	0.4	2	398520000	0	1	50	0.1_50_T240_Repl2	398520000
240	5	0.1	0.185185	2.72e6	0.4	3	397100000	240000	0.999396	50	0.1_50_T240_Repl3	397340000
240	5	0.1	0.125929	2.72e6	0.4	4	396500000	420000	0.998942	50	0.1_50_T240_Repl4	396920000
240	5	0.1	0.141887	2.72e6	0.4	5	397280000	0	1	50	0.1_50_T240_Repl5	397280000
240	5	0.1	0.165373	2.72e6	0.4	6	391400000	20000	0.999949	50	0.1_50_T240_Repl6	391420000
240	5	0.1	0.137303	2.72e6	0.4	7	397120000	0	1	50	0.1_50_T240_Repl7	397120000
240	5	0.1	0.134972	2.72e6	0.4	8	396220000	0	1	50	0.1_50_T240_Repl8	396220000
240	5	0.5	0.148299	2.72e6	0.4	1	94580000	210440000	0.310078	50	0.5_50_T240_Repl1	305020000
240	5	0.5	0.337907	2.72e6	0.4	2	116380000	190200000	0.379607	50	0.5_50_T240_Repl2	306580000
240	5	0.5	0.855095	2.72e6	0.4	3	135140000	173600000	0.437715	50	0.5_50_T240_Repl3	308740000
240	5	0.5	0.202365	2.72e6	0.4	4	172240000	130280000	0.569351	50	0.5_50_T240_Repl4	302520000
240	5	0.5	0.200381	2.72e6	0.4	5	104220000	211840000	0.329748	50	0.5_50_T240_Repl5	316060000
240	5	0.5	0.226091	2.72e6	0.4	6	97080000	203840000	0.322611	50	0.5_50_T240_Repl6	300920000
240	5	0.5	0.170752	2.72e6	0.4	7	231100000	77300000	0.749351	50	0.5_50_T240_Repl7	308400000
240	5	0.5	0.140672	2.72e6	0.4	8	61300000	260620000	0.19042	50	0.5_50_T240_Repl8	321920000
240	5	0.9	0.530455	2.72e6	0.4	1	349680000	18840000	0.948877	50	0.9_50_T240_Repl1	368520000
240	5	0.9	0.469974	2.72e6	0.4	2	332380000	25700000	0.928228	50	0.9_50_T240_Repl2	358080000
240	5	0.9	0.376818	2.72e6	0.4	3	381320000	3980000	0.98967	50	0.9_50_T240_Repl3	385300000
240	5	0.9	0.339371	2.72e6	0.4	4	153640000	160340000	0.489331	50	0.9_50_T240_Repl4	313980000
240	5	0.9	0.363423	2.72e6	0.4	5	297440000	44700000	0.869352	50	0.9_50_T240_Repl5	342140000
240	5	0.9	0.326448	2.72e6	0.4	6	342860000	19760000	0.945508	50	0.9_50_T240_Repl6	362620000
240	5	0.9	0.338638	2.72e6	0.4	7	190600000	115540000	0.622591	50	0.9_50_T240_Repl7	306140000
240	5	0.9	0.58251	2.72e6	0.4	8	352460000	16040000	0.956472	50	0.9_50_T240_Repl8	368500000
240	5	0.1	0.0735653	5.86e6	0.9	1	25860000	326980000	0.073291	12.5	0.1_12.5_T240_Repl1	352840000
240	5	0.1	0.842105	5.86e6	0.9	2	12140000	357660000	0.0328286	12.5	0.1_12.5_T240_Repl2	369800000
240	5	0.1	0.0496221	5.86e6	0.9	3	66460000	254180000	0.207273	12.5	0.1_12.5_T240_Repl3	320640000
240	5	0.1	0.130682	5.86e6	0.9	4	11660000	358320000	0.0315152	12.5	0.1_12.5_T240_Repl4	369980000
240	5	0.1	0.110138	5.86e6	0.9	5	45920000	293160000	0.135425	12.5	0.1_12.5_T240_Repl5	339080000
240	5	0.1	0.0528283	5.86e6	0.9	6	11240000	357740000	0.0304624	12.5	0.1_12.5_T240_Repl6	368980000
240	5	0.1	0.0732976	5.86e6	0.9	7	26040000	327240000	0.0737092	12.5	0.1_12.5_T240_Repl7	353280000
240	5	0.1	0.0747413	5.86e6	0.9	8	23720000	324160000	0.0681844	12.5	0.1_12.5_T240_Repl8	347880000
240	5	0.5	0.24623	5.86e6	0.9	1	28840000	133760000	0.177368	12.5	0.5_12.5_T240_Repl1	162600000
240	5	0.5	0.30159	5.86e6	0.9	2	22520000	139730000	0.138798	12.5	0.5_12.5_T240_Repl2	162250000
240	5	0.5	0.253011	5.86e6	0.9	3	40010000	101650000	0.282437	12.5	0.5_12.5_T240_Repl3	141660000
240	5	0.5	0.33411	5.86e6	0.9	4	39280000	287700000	0.12013	12.5	0.5_12.5_T240_Repl4	326980000
240	5	0.5	0.323256	5.86e6	0.9	5	38560000	104200000	0.270104	12.5	0.5_12.5_T240_Repl5	142760000
240	5	0.5	0.369633	5.86e6	0.9	6	35640000	112470000	0.240632	12.5	0.5_12.5_T240_Repl6	148110000
240	5	0.5	0.187698	5.86e6	0.9	7	27650000	132010000	0.173181	12.5	0.5_12.5_T240_Repl7	159660000
240	5	0.5	0.360925	5.86e6	0.9	8	45540000	288980000	0.136135	12.5	0.5_12.5_T240_Repl8	334520000
240	5	0.9	0.931078	5.86e6	0.9	1	47900000	278160000	0.146905	12.5	0.9_12.5_T240_Repl1	326060000
240	5	0.9	0.940307	5.86e6	0.9	2	92980000	220420000	0.296682	12.5	0.9_12.5_T240_Repl2	313400000
240	5	0.9	0.826767	5.86e6	0.9	3	52060000	288100000	0.153046	12.5	0.9_12.5_T240_Repl3	340160000
240	5	0.9	0.604119	5.86e6	0.9	4	38880000	303580000	0.113532	12.5	0.9_12.5_T240_Repl4	342460000
240	5	0.9	0.928072	5.86e6	0.9	5	94260000	217900000	0.301961	12.5	0.9_12.5_T240_Repl5	312160000
240	5	0.9	0.808515	5.86e6	0.9	6	75260000	242900000	0.236548	12.5	0.9_12.5_T240_Repl6	318160000
240	5	0.9	0.7277	5.86e6	0.9	7	29180000	319560000	0.0836727	12.5	0.9_12.5_T240_Repl7	348740000
240	5	0.9	0.786351	5.86e6	0.9	8	81440000	234300000	0.257934	12.5	0.9_12.5_T240_Repl8	315740000
240	5	0.1	0.0199398	5.86e6	0.9	1	39480000	297680000	0.117096	25	0.1_25_T240_Repl1	337160000
240	5	0.1	0.0955455	5.86e6	0.9	2	162900000	145660000	0.527936	25	0.1_25_T240_Repl2	308560000
240	5	0.1	0.0732978	5.86e6	0.9	3	40720000	301600000	0.118953	25	0.1_25_T240_Repl3	342320000
240	5	0.1	0.0404277	5.86e6	0.9	4	114540000	197260000	0.367351	25	0.1_25_T240_Repl4	311800000
240	5	0.1	1	5.86e6	0.9	5	145720000	154880000	0.484764	25	0.1_25_T240_Repl5	300600000
240	5	0.1	0.119305	5.86e6	0.9	6	63460000	268240000	0.191317	25	0.1_25_T240_Repl6	331700000
240	5	0.1	0.0977214	5.86e6	0.9	7	47660000	300300000	0.13697	25	0.1_25_T240_Repl7	347960000
240	5	0.1	0.0721159	5.86e6	0.9	8	30540000	309440000	0.0898288	25	0.1_25_T240_Repl8	339980000
240	5	0.5	0.174489	5.86e6	0.9	1	53680000	275640000	0.163003	25	0.5_25_T240_Repl1	329320000
240	5	0.5	0.108443	5.86e6	0.9	2	42040000	296480000	0.124188	25	0.5_25_T240_Repl2	338520000
240	5	0.5	0.595748	5.86e6	0.9	3	83000000	245460000	0.252694	25	0.5_25_T240_Repl3	328460000
240	5	0.5	0.342818	5.86e6	0.9	4	41760000	310840000	0.118434	25	0.5_25_T240_Repl4	352600000
240	5	0.5	0.182408	5.86e6	0.9	5	51500000	294260000	0.148947	25	0.5_25_T240_Repl5	345760000
240	5	0.5	0.169706	5.86e6	0.9	6	56520000	283840000	0.166059	25	0.5_25_T240_Repl6	340360000
240	5	0.5	0.147923	5.86e6	0.9	7	53280000	278840000	0.160424	25	0.5_25_T240_Repl7	332120000
240	5	0.5	0.104496	5.86e6	0.9	8	46740000	295400000	0.136611	25	0.5_25_T240_Repl8	342140000
240	5	0.9	0.0573664	5.86e6	0.9	1	43040000	282340000	0.132276	25	0.9_25_T240_Repl1	325380000
240	5	0.9	0.113437	5.86e6	0.9	2	73820000	244260000	0.23208	25	0.9_25_T240_Repl2	318080000
240	5	0.9	0.234969	5.86e6	0.9	3	52680000	259480000	0.16876	25	0.9_25_T240_Repl3	312160000
240	5	0.9	0.0624504	5.86e6	0.9	4	36520000	304880000	0.106971	25	0.9_25_T240_Repl4	341400000
240	5	0.9	0.149937	5.86e6	0.9	5	61020000	251120000	0.195489	25	0.9_25_T240_Repl5	312140000
240	5	0.9	0.0577234	5.86e6	0.9	6	96120000	235420000	0.28992	25	0.9_25_T240_Repl6	331540000
240	5	0.9	0.0970699	5.86e6	0.9	7	48720000	289180000	0.144185	25	0.9_25_T240_Repl7	337900000
240	5	0.9	0.0644997	5.86e6	0.9	8	54100000	281880000	0.161021	25	0.9_25_T240_Repl8	335980000
240	5	0.1	0.138606	5.86e6	0.9	1	56360000	282600000	0.166273	50	0.1_50_T240_Repl1	338960000
240	5	0.1	0.46548	5.86e6	0.9	2	229940000	88340000	0.722446	50	0.1_50_T240_Repl2	318280000
240	5	0.1	0.125358	5.86e6	0.9	3	103780000	223740000	0.316866	50	0.1_50_T240_Repl3	327520000
240	5	0.1	0.145518	5.86e6	0.9	4	123000000	195480000	0.386209	50	0.1_50_T240_Repl4	318480000
240	5	0.1	0.11893	5.86e6	0.9	5	36280000	313300000	0.103782	50	0.1_50_T240_Repl5	349580000
240	5	0.1	0.119293	5.86e6	0.9	6	32740000	320980000	0.0925591	50	0.1_50_T240_Repl6	353720000
240	5	0.1	0.193771	5.86e6	0.9	7	76180000	258100000	0.227893	50	0.1_50_T240_Repl7	334280000
240	5	0.1	0.992442	5.86e6	0.9	8	74340000	251040000	0.228471	50	0.1_50_T240_Repl8	325380000
240	5	0.5	0.219294	5.86e6	0.9	1	78620000	241340000	0.245718	50	0.5_50_T240_Repl1	319960000
240	5	0.5	0.195906	5.86e6	0.9	2	79320000	249340000	0.241344	50	0.5_50_T240_Repl2	328660000
240	5	0.5	0.211362	5.86e6	0.9	3	62180000	270980000	0.186637	50	0.5_50_T240_Repl3	333160000
240	5	0.5	0.261381	5.86e6	0.9	4	82600000	242360000	0.254185	50	0.5_50_T240_Repl4	324960000
240	5	0.5	0.137128	5.86e6	0.9	5	106680000	214460000	0.332192	50	0.5_50_T240_Repl5	321140000
240	5	0.5	0.245697	5.86e6	0.9	6	70000000	248100000	0.220057	50	0.5_50_T240_Repl6	318100000
240	5	0.5	0.145099	5.86e6	0.9	7	93520000	226980000	0.291794	50	0.5_50_T240_Repl7	320500000
240	5	0.5	0.10409	5.86e6	0.9	8	97680000	203680000	0.324131	50	0.5_50_T240_Repl8	301360000
240	5	0.9	0.116404	5.86e6	0.9	1	225420000	91580000	0.711104	50	0.9_50_T240_Repl1	317000000
240	5	0.9	0.271422	5.86e6	0.9	2	194700000	115040000	0.628592	50	0.9_50_T240_Repl2	309740000
240	5	0.9	0.433887	5.86e6	0.9	3	189760000	118860000	0.614866	50	0.9_50_T240_Repl3	308620000
240	5	0.9	0.0971211	5.86e6	0.9	4	201200000	117700000	0.630919	50	0.9_50_T240_Repl4	318900000
240	5	0.9	0.379528	5.86e6	0.9	5	205820000	108600000	0.654602	50	0.9_50_T240_Repl5	314420000
240	5	0.9	0.315496	5.86e6	0.9	6	326500000	26120000	0.925926	50	0.9_50_T240_Repl6	352620000
240	5	0.9	0.136836	5.86e6	0.9	7	268840000	59940000	0.81769	50	0.9_50_T240_Repl7	328780000
240	5	0.9	0.191934	5.86e6	0.9	8	335600000	21220000	0.94053	50	0.9_50_T240_Repl8	356820000

## Sheet: carryingcap coex data
Cycles	(All)
Average of Total	Column Labels
Row Labels	12.5	25	50	(blank)	Grand Total
1.26e6	2.16599e+08	2.40881e+08	2.42988e+08		2.33489e+08
1.26e7	2.2035e+08	2.12762e+08	2.22486e+08		2.18533e+08
2.72e6	2.32686e+08	2.3331e+08	2.17777e+08		2.27924e+08
5.86e6	2.24348e+08	2.35911e+08	2.25495e+08		2.28585e+08
(blank)
Grand Total	2.23496e+08	2.30716e+08	2.27186e+08		2.27133e+08
		CTX
Glycerol (%)	12.5	25	50
0.2	2.16599e+08	2.40881e+08	2.42988e+08
0.4	2.32686e+08	2.3331e+08	2.17777e+08
0.9	2.24348e+08	2.35911e+08	2.25495e+08
2	2.2035e+08	2.12762e+08	2.22486e+08
		2.16599e+08	2.40881e+08	2.42988e+08
		2.32686e+08	2.3331e+08	2.17777e+08
		2.24348e+08	2.35911e+08	2.25495e+08
		2.2035e+08	2.12762e+08	2.22486e+08

## Sheet: Degradationrate
Allele	Initial CTX	Dilution	Time	Time (h)	Replicate	ZOI	Estimated CTX	Average cell count per time (cells/ml)	Estimated CTX per Cell			Calibration curve
G238S	32	2	15	0.25	1	1.5	9.57552	1550000	6.17775e-06				ZOI	CTX
G238S	32	2	15	0.25	2	1.9	44.2444	1550000	2.85448e-05				1.9	32		Exponential function
G238S	32	2	30	0.5	1	1.5	9.57552	1500000	6.38368e-06				1.8	16		Estimated CTX = 0.0154 x e^(3.8263 x ZOI)
G238S	32	2	30	0.5	2	1.2	3.03836	1500000	2.02558e-06				1.5	8
G238S	32	2	45	0.75	1	1	1.41349	1950000	7.24865e-07				1.3	4
G238S	32	2	45	0.75	2	0.5	0.208651	1950000	1.07001e-07				1.3	2
Triple	4096	512	15	0.25	1	1.7	5269.27	38000000	0.000138665				1.1	1
Triple	4096	512	15	0.25	2	1.7	5269.27	38000000	0.000138665				0.9	0.5
Triple	4096	512	15	0.25	3	1.8	7725.46	38000000	0.000203302				1.9	32
Triple	4096	512	30	0.5	1	1.5	2451.33	40800000	6.00817e-05				1.7	16
Triple	4096	512	30	0.5	2	1.6	3593.98	40800000	8.80879e-05				1.6	8
Triple	4096	512	15	0.25	3	1.6	3593.98	40800000	8.80879e-05				1.4	4
Triple	4096	512	45	0.75	1	1.5	2451.33	43600000	5.62232e-05				1.4	2
Triple	4096	512	45	0.75	2	1.5	2451.33	43600000	5.62232e-05				0.9	1
Triple	4096	512	45	0.75	3	1.5	2451.33	43600000	5.62232e-05				0.7	0.5
													1.9	32
													1.8	16
													1.6	8
													1.5	4
													1.4	2
	Fit linear regression												1.1	1
	Allele	Estimate slope	multiplied by expression constant	Std. Error of slope	Std. Error of slope taken into account expression		Vmax	Vmax standard deviation					0.8	0.5
	TEM-19	-3.39e-05	-6.102e-05	1.7e-05	3.06e-05		0.000669313	0.000335644					2	32
	TEM52	-0.000175	-0.000315	5.17e-05	9.306e-05		0.000320306	9.46277e-05					1.9	16
													1.7	8
													1.5	4
													1.3	2
													1.1	1
													1	0.5
													2	32
													1.8	16
													1.7	8
													1.5	4
													1.4	2
													1.2	1
													1	0.5
													2	32
													1.8	16
													1.5	8
													1.4	4
													1.4	2
													1.2	1
													1.1	0.5

## Sheet: Death rate TEM-19
Time_h	CFU	CTX (ug/ml)	logCFU
0	254000000	0	8.40483
0	280000000	0	8.44716
2	12100000	0	7.08279
2	78000000	0	7.89209
2	15000000	0	7.17609
6	131000000	0	8.11727
6	140000000	0	8.14613
6	118000000	0	8.07188
0	254000000	25	8.40483
0	280000000	25	8.44716
2	900000	25	5.95424
2	870000	25	5.93952
2	810000	25	5.90849
6	11000	25	4.04139
6	18000	25	4.25527
6	6000	25	3.77815

## Sheet: Comments
Comment
Removed datapoints highlighted red in 'Data competition experiment' sheet due to a technical issue with the flowcytometer
